# Supplementary material for: Identification of leukemic and pre-leukemic stem cells by clonal tracking from single-cell transcriptomics
Source: Nat Commun. 2021 Mar 1;12:1366. doi: 10.1038/s41467-021-21650-1 (PMC7921413; doi:10.1038/s41467-021-21650-1)
Supplement: Supplementary file 6 — Supplementary Data 3 [file 41467_2021_21650_MOESM6_ESM.xlsx]

## Sheet: Overview
	Differential expression test results
	This workbook contains the results of differential expression testing that underly the volcanoe plots shown in the paper. All tests were performed using MAST (Finak et al., 2015) with raw read counts as input, contrasting the populations defined below while accounting for relevant covariates. Number of genes observed was used as a proxy for library quality.
	Figure	Subset	Population 1	Population 2	Covariates used
	Figure 3g	All cells	HSC/MPP-like (n=667)	AP1-high CD34+ blasts (n=569)	Patient, Library quality
	Figure 5b	CD34+ cells from patient P2 (HSC/MPP-like, CD34+ Blasts, Neutrophil precursors, and MEPs.)	Leukemic (n=50)	Pre-leukemic (n=55)	Cell type, library quality
	Figure 5e	CD34+ cells from patient P2 (HSC/MPP-like, CD34+ Blasts, Neutrophil precursors, and MEPs.)	Non-AML (n=41)	Pre-leukemic and leukemic (n=105)	Cell type, library quality

## Sheet: Figure 3g
Gene	p-value	FDR	log FC HSPC vs. CD34+Blast
EGR1	3.56991e-34	9.65982e-30	-1.86233
FOS	2.76311e-30	3.73835e-26	-4.57225
JUN	2.54501e-20	1.82525e-16	-3.54085
ZFP36	2.69818e-20	1.82525e-16	-3.83324
FOSB	2.57818e-19	1.39526e-15	-3.0757
BTG2	7.38601e-17	3.33097e-13	-2.34606
MCL1	2.23787e-15	8.65063e-12	-3.04378
JUNB	4.03957e-15	1.36634e-11	-3.42667
DUSP1	1.01223e-14	3.04333e-11	-2.71011
CD74	2.30873e-14	6.24719e-11	1.83308
HLA-DRB1	8.23601e-13	2.02598e-09	2.1672
HLA-DRB6	1.55638e-12	3.23954e-09	2.22989
HLA-DRB9	1.49472e-12	3.23954e-09	0.00175096
HLA-DRB5	3.07537e-12	5.94404e-09	1.78011
HLA-DRA	2.64294e-11	4.76727e-08	2.23084
NR4A1	2.81889e-11	4.76727e-08	-1.33886
TESC	1.64497e-10	2.61832e-07	0.0120771
JUND	2.54833e-10	3.83085e-07	-1.87193
CD69	6.6044e-10	9.40571e-07	-2.99028
SKIL	1.33404e-09	1.80489e-06	-0.443826
SRGN	1.47782e-09	1.90421e-06	-1.77548
CD96	3.27937e-09	4.03347e-06	0.232166
HLA-DQB2.1	7.48186e-09	8.80225e-06	0.00246294
MIR181A1HG	1.54246e-08	1.73906e-05	0.0943127
PPP1R15A	1.79934e-08	1.94754e-05	-2.16779
IER2	2.23161e-07	0.00023225	-0.354475
PTGS2	2.58853e-07	0.000259418	-0.22905
SNORD3B-2	6.27297e-07	0.000606215	-0.354953
EGR3	7.68074e-07	0.000716666	-0.0670191
CLC	8.35168e-07	0.000728994	-0.0411729
SOCS3	8.30192e-07	0.000728994	-1.74902
MAFF	9.05115e-07	0.000765359	-0.828185
TPSAB1	9.91725e-07	0.000813184	0.113128
NFKBIZ	1.04168e-06	0.000829023	-1.92949
GADD45GIP1	1.13531e-06	0.000877725	0.55065
AC111000.4	1.25456e-06	0.000893344	0.0128198
LDHB	1.19558e-06	0.000893344	0.348953
RNU1-1	1.23199e-06	0.000893344	-0.693244
RNVU1-7	1.68288e-06	0.00116761	-0.590439
SNORD3A	1.93794e-06	0.00131097	-0.601839
HIST2H2AA3	2.1844e-06	0.00144165	-3.24129
NEU1.2	2.3521e-06	0.00151537	-0.025141
HIST2H2AA4	2.75188e-06	0.0017317	-3.06333
NR4A2	2.93375e-06	0.00180419	-3.31584
NDUFB6	3.79191e-06	0.00228012	0.408575
FOSL2	4.22425e-06	0.00248487	-0.20652
CORO1A	4.86497e-06	0.00280088	0.506138
B2M	5.12531e-06	0.00288929	0.824712
HCST	5.87939e-06	0.00313412	0.130324
HLA-DPB1.3	5.69172e-06	0.00313412	0.0036271
HNRNPM	6.07261e-06	0.00313412	0.0109897
MTCO2P12	5.98701e-06	0.00313412	-1.17984e-05
SLC40A1	6.13874e-06	0.00313412	-1.69319
HDC	6.30982e-06	0.0031618	-0.014391
TPM3	7.15286e-06	0.00351908	0.782858
TAB2	7.35348e-06	0.00355318	-1.48669
SRI	8.01574e-06	0.00380523	0.862978
AC133555.4	8.66993e-06	0.00397627	0.00206409
PFN1	8.6431e-06	0.00397627	0.831729
DNPH1	9.71234e-06	0.0043801	0.28182
PPIA	1.064e-05	0.00464369	2.50519
PSME2	1.06268e-05	0.00464369	0.505432
CDKN2A	1.12313e-05	0.00482393	0.281985
SNORD3C	1.14745e-05	0.00485137	-0.628527
IL2RG	1.19906e-05	0.00492067	0.234827
TPSB2	1.20021e-05	0.00492067	0.09465
DDX3Y	1.31319e-05	0.00530351	-0.721958
TRAIP	1.99706e-05	0.00794684	0.00100544
APRT	2.36753e-05	0.00928448	1.06259
CD99	2.85432e-05	0.0110336	0.218234
ANKRD28	3.16116e-05	0.0120476	-1.30957
GRASP	3.5467e-05	0.0133292	-0.345069
NR4A3	3.66378e-05	0.013397	-0.0490291
RNU1-27P	3.64067e-05	0.013397	-0.00373922
STK17B	4.02434e-05	0.0145193	-1.46916
HLA-DQB1	4.09011e-05	0.0145624	1.80858
AREG	4.32059e-05	0.0151832	-0.613836
IFITM2	4.53289e-05	0.015725	1.25521
GAPDH	4.64468e-05	0.0159089	0.653715
AC243960.2	5.31282e-05	0.0179699	7.85081e-05
PTGER4	5.51475e-05	0.0184227	-1.29655
EPGN	6.1275e-05	0.0199764	-0.245022
RNU1-3	6.08533e-05	0.0199764	-0.127887
HLA-DPA1	6.87824e-05	0.0218343	1.86226
MT-CO2	6.93946e-05	0.0218343	-0.0569595
PFN1P1	6.81003e-05	0.0218343	7.89569e-05
NDUFA13	8.91552e-05	0.0277293	0.0503632
PSMB8	9.65237e-05	0.0293465	0.105579
UMODL1	9.61929e-05	0.0293465	0.13269
TRAPPC1	0.00010186	0.0306249	0.880386
AC116049.1	0.000108013	0.0314272	0.000420631
BLOC1S1	0.000107874	0.0314272	0.274773
SERF2	0.000106081	0.0314272	1.12291
STMN1	0.000109975	0.0316575	0.357372
POLR3E	0.000117466	0.0334579	0.215867
AC114786.3	0.000121022	0.0341117	0.00274987
GTF3A	0.000123781	0.0345298	0.979893
MT-CO1	0.000130204	0.0359508	-0.397314
DESI2	0.000138512	0.0374798	-0.299758
LGALS1	0.000138484	0.0374798	0.264064
TPSD1	0.000141979	0.0380377	0.00898282
AC007952.4	0.000158781	0.0409187	-0.00210103
OSTC	0.000154637	0.0409187	0.202861
SKP1	0.000157113	0.0409187	1.60796
TPM1	0.000157936	0.0409187	-0.54657
RBX1	0.000162331	0.0414389	0.379898
NOTCH2NL	0.00017228	0.0435676	-0.0011002
PER1	0.000182745	0.0457862	-0.609506
PCYT1A	0.000185985	0.0461703	-0.686346
NR2C2AP	0.000189143	0.0465274	0.047698
PRSS57	0.000199973	0.0478855	0.9365
SRP14	0.000199006	0.0478855	-0.230338
ZSWIM4	0.000197607	0.0478855	-0.0784198
HMGN3	0.000219533	0.0516551	0.56363
KMT2E-AS1	0.000219042	0.0516551	-0.00409953
COPS6	0.000235518	0.0549386	0.705075
ATP5I	0.000238542	0.0551684	0.00475876
IDS	0.000248748	0.05675	-1.2879
LETM2	0.000249575	0.05675	-0.150362
BANF1	0.000269821	0.0599814	0.800623
CD47	0.00026914	0.0599814	0.202904
GADD45B	0.000270436	0.0599814	-0.727761
CSRNP1	0.000280129	0.0616261	-0.73954
RASGEF1B	0.000288251	0.0629014	-0.554624
COX7B	0.000300944	0.065146	0.446081
CLASP2	0.000304954	0.0654902	-0.597675
HLA-DQA2.1	0.000314968	0.0671081	0.00428315
GRB10	0.000318774	0.0673884	-0.0910413
UXT	0.0003288	0.0689691	0.33937
ZFAND5	0.000335598	0.0698534	-1.06213
LINC00528	0.00034956	0.0722041	0.0472041
AC020916.1	0.00040134	0.0818115	-0.0164045
CMTM3	0.000402119	0.0818115	0.170547
GSTP1	0.00041281	0.0833598	1.02922
KLF2	0.000416858	0.0835538	-1.49304
HLA-A.7	0.000423093	0.0841799	-0.0140428
FKBP1A	0.000427018	0.0843408	0.559609
AC244197.3	0.000436725	0.085633	-0.00511028
PRR14	0.000464603	0.0897979	-0.317965
SUMO2	0.00046275	0.0897979	0.782291
C3orf80	0.000468696	0.0899464	-0.497449
MTCO1P12	0.000473624	0.0902521	-0.00134339
MZT2A	0.000477067	0.0902725	0.132821
RMI2	0.000483338	0.090824	0.00454873
CFLAR	0.000512611	0.0956602	0.831128
COX6C	0.00052852	0.0972873	0.292397
HIF1A	0.000527388	0.0972873	-1.04137
BOLA3	0.000532631	0.0973815	0.137977
CD7	0.000542031	0.0979544	0.244819
LY6E	0.000543005	0.0979544	0.93007
TRPV2	0.000547633	0.0981351	0.404922
AHR	0.000566795	0.0983135	-1.2145
HENMT1	0.000552457	0.0983135	0.296176
KIF20A	0.000563754	0.0983135	0.00133339
MRPL27	0.000558307	0.0983135	0.30459
RBM14	0.00056521	0.0983135	0.357619
ARHGDIB	0.000575507	0.0985839	2.03486
NME2	0.00057564	0.0985839	0.0689395
APTX	0.000580741	0.0988319	0.20795
AKR7A2	0.000592707	0.0995225	0.16468
DECR1	0.000590268	0.0995225	0.153758
SAE1	0.000595833	0.0995225	0.0850384
SLC25A5	0.000618684	0.102705	0.219064
OTULIN	0.000630131	0.103968	-0.108878
MTCO1P40	0.000641166	0.104514	0.000110645
TAGLN2P1	0.00063981	0.104514	0.000233714
ARPC3	0.000645651	0.104607	0.36641
SRSF7	0.000649471	0.104607	-0.126731
BBS4	0.000656386	0.105096	0.242987
CXCL8	0.000688624	0.106665	-1.51309
MRPL28	0.000683415	0.106665	0.308891
MTCH2	0.000682319	0.106665	0.423822
SLC3A2	0.000689843	0.106665	-0.446577
SMG1P2	0.000675153	0.106665	-0.00115578
TMEM261	0.00068578	0.106665	0.0016477
TRMT112	0.000706503	0.108621	0.960617
ANKRD42	0.000719121	0.109936	-0.212885
ARPC5	0.000757925	0.110848	0.38431
BCORP1	0.000765268	0.110848	NA
CMTM2	0.000745966	0.110848	0.00472276
FARSB	0.000762847	0.110848	0.060686
FKBP1C	0.000758609	0.110848	0.00434432
KIAA1683	0.000769087	0.110848	-0.00977489
KYNU	0.000745873	0.110848	0.0876861
RBKS	0.000739328	0.110848	-0.262728
RTCA	0.000752629	0.110848	-0.376139
SH3BGRL3	0.000763386	0.110848	0.284048
WDR74	0.000770145	0.110848	-0.23022
COPS7A	0.000777128	0.111261	0.0994076
IL6ST	0.000785786	0.111908	-0.544422
MPO	0.00079113	0.112079	0.0178335
CFL1	0.000809907	0.113871	1.20994
TMSB10	0.000812193	0.113871	0.835068
DUSP2	0.000847538	0.118214	-0.111762
COMMD5	0.000864372	0.118726	0.0771259
MEG3	0.000863461	0.118726	-1.69728
STX4	0.000859183	0.118726	-0.939277
CUTA	0.000874638	0.119529	0.145093
AL731571.1	0.000905218	0.122471	0.000392883
PEX16	0.000902138	0.122471	0.168951
CYC1	0.000935188	0.124045	0.378002
METTL1	0.000933835	0.124045	-0.0901984
S100B	0.000922957	0.124045	0.0100176
SLC2A3	0.000932817	0.124045	-0.870957
ECH1	0.000939773	0.124045	0.831383
TSTD1	0.000952235	0.12508	0.782211
RPH3A	0.000964246	0.126046	NA
RNASET2	0.00096961	0.126138	0.557853
LINC00115	0.000982193	0.127163	0.174666
DNMT1	0.000998705	0.128686	0.110747
PPP1R14BP3	0.00100907	0.129405	0.00378287
PDLIM1	0.00101436	0.129469	0.200792
SUPT3H	0.0010206	0.129654	-0.049676
KLF6	0.00102646	0.129789	-1.56185
AC114760.2	0.00106616	0.129951	-0.00198704
EMC2	0.00104138	0.129951	0.229169
NDUFA4	0.0010619	0.129951	0.838571
PAX5	0.00103724	0.129951	0.00469576
PPP1R18.3	0.00105175	0.129951	0.00243356
RAB7A	0.00105357	0.129951	0.988604
USP9X	0.00104523	0.129951	0.0400111
ZNF596	0.00105979	0.129951	0.144777
UBFD1	0.0010777	0.130349	-0.0714097
YBX1	0.00107905	0.130349	0.369114
AC091132.1	0.00109284	0.131427	0.00134505
PRDX3	0.00111377	0.133352	0.546417
PFDN2	0.00113151	0.134879	0.30387
MTATP6P1	0.00114845	0.136297	-5.45804e-05
ISCA2	0.00115831	0.136868	0.278207
TNFSF12	0.00116652	0.137238	-1.07217
CYBA	0.00120846	0.141557	0.615491
GPR183	0.00123559	0.144111	0.00165558
AC245100.3	0.00126742	0.147189	0.000578604
ARL5B	0.00133325	0.150947	-0.258787
BUD23	0.0013208	0.150947	0.740987
IBA57	0.00131176	0.150947	-0.233206
ITM2A	0.00131105	0.150947	0.182502
NDUFB9	0.00132523	0.150947	0.29577
UGT2B28	0.0013312	0.150947	0.0133999
DELE1	0.00136643	0.154059	NA
POMP	0.00140086	0.157286	0.306279
WDR48	0.00140972	0.157627	0.176532
SNORD3B-1	0.0014209	0.158179	-0.0844743
TNF.5	0.00142635	0.158179	NA
AP5S1	0.00143408	0.158387	0.0419897
MINOS1	0.00144042	0.15844	0.0968006
NEGR1	0.00144758	0.158584	NA
PBK	0.00147629	0.161076	NA
MYO1G	0.00148695	0.161588	0.627591
ARL17B	0.00151165	0.162316	0.00695568
PIK3CB	0.00150228	0.162316	-0.663499
RNU4ATAC	0.00150711	0.162316	-0.577541
LMAN2	0.00152815	0.162899	0.608489
MT-ND4	0.00152911	0.162899	-0.301351
NDUFB2	0.00156333	0.165891	0.577285
SBDS	0.00160766	0.16955	-0.581956
SIK1	0.00161035	0.16955	-0.574289
ATP1B3	0.00163279	0.171246	0.0973475
GRN	0.00164923	0.17164	0.728619
LPXN	0.0016472	0.17164	0.307346
ING3	0.00167238	0.173383	-0.161683
BTN3A2	0.0016969	0.173682	0.173978
GEMIN8	0.0016991	0.173682	-0.107658
MEX3C	0.00170094	0.173682	-0.111177
MYL12A	0.00169786	0.173682	0.359696
PRTN3	0.00173794	0.176793	-0.0107983
PRMT2	0.00176092	0.178459	0.653718
FNTB	0.0017791	0.179091	-0.00390356
MLLT1	0.00178038	0.179091	-0.0872373
CYTL1	0.00180136	0.180015	0.621002
ZRSR1	0.00180288	0.180015	-0.00570997
AKR1C3	0.00183768	0.182815	0.552337
TYROBP	0.00189547	0.187874	0.568301
RARA-AS1	0.00191246	0.188866	-0.0352647
IGLL1	0.00193034	0.189938	0.0487473
RPSA	0.00193748	0.18995	0.158801
ATP5J	0.001984	0.193713	0.00216801
HLA-W.7	0.00199018	0.193713	0.000985647
CMSS1	0.00200132	0.194099	0.104216
RNU4-2	0.00203145	0.196318	-0.564419
ATP5J2	0.00205437	0.197826	0.000514449
TMOD3	0.00209149	0.200654	0.164049
U1.35	0.00209857	0.200654	-0.00023819
CD53	0.00212848	0.201752	0.281181
NDUFA12	0.00212657	0.201752	0.294968
TAF12	0.00213242	0.201752	0.125748
MRPL42	0.00217601	0.20415	0.356549
MT-CYB	0.00216698	0.20415	-0.0170977
PARK7	0.0021804	0.20415	0.387349
CCNT1	0.00218958	0.204303	-0.241869
GBAS	0.00221555	0.206015	0.000956189
UQCC1	0.00223285	0.206913	0.102107
BTBD11	0.00224693	0.207507	-0.130727
ARPC2	0.00228676	0.210468	0.259762
CCDC125	0.00231163	0.211319	0.151324
FAM227B	0.00230768	0.211319	-0.279796
ACTBP2	0.0023568	0.214722	-3.47049e-05
AC105046.1	0.00241951	0.218624	NA
CABLES1	0.00242206	0.218624	-0.572225
MIAT	0.00242386	0.218624	-0.544373
MAFTRR	0.00244784	0.220054	NA
ELL2	0.00254128	0.227697	-0.202029
MYH9	0.00256559	0.229116	0.37678
ZPR1	0.00259012	0.230547	0.176302
HAGHL	0.00259988	0.230656	0.0377188
AC244502.1	0.0026292	0.230985	-0.000739106
CCDC173	0.00261436	0.230985	-0.216114
RGS2	0.00262772	0.230985	-0.762817
EREG	0.00265069	0.23212	-0.340784
ATF3	0.00269661	0.235379	-0.413654
IDSP1	0.00270888	0.23569	-0.00436234
AC007849.2	0.00275789	0.235943	0.00162542
AC013402.1	0.00273518	0.235943	0.00308555
CALM2	0.0027523	0.235943	2.11418
COMT	0.00277043	0.235943	1.36515
ETV2	0.00276703	0.235943	-0.0331613
GALK1	0.00278497	0.235943	0.0433363
KIT	0.00279026	0.235943	-0.0471075
RNU5E-1	0.00279004	0.235943	-0.00324537
TRAT1	0.00277415	0.235943	0.0108153
COMMD7	0.00284159	0.23847	0.129131
COPS8	0.00284659	0.23847	0.291925
TOB2	0.00284043	0.23847	-0.629143
HIST1H3A	0.00287551	0.238677	-0.503561
POTEI	0.002869	0.238677	0.0262061
PPCDC	0.00286685	0.238677	0.0912719
PIGZ	0.00288892	0.239056	0.029118
ADGRG5	0.00293521	0.240135	0.0689498
AL158211.5	0.0029552	0.240135	-0.00691608
HADHB	0.00293813	0.240135	0.354886
HINT1	0.00294736	0.240135	3.03547
LPAR4	0.00291662	0.240135	NA
TES	0.00292169	0.240135	0.153985
DRAP1	0.00296833	0.240462	0.291524
MAL	0.00297701	0.240462	NA
SEC22C	0.00302165	0.243342	0.0355767
NDUFV2P1	0.00304076	0.244154	0.00179862
CDC25C	0.00307283	0.244767	-0.000188492
COX7C	0.00306083	0.244767	0.97262
SNX13	0.00307554	0.244767	0.149057
N4BP2	0.00309526	0.245614	-0.388737
ACTB	0.00320724	0.2501	0.537672
ETFB	0.0031882	0.2501	0.142976
KIAA0125	0.00316871	0.2501	0.0394233
NRBP2	0.00320272	0.2501	-0.0958695
PKD2	0.00320017	0.2501	-0.251598
TFDP2	0.00319465	0.2501	0.363181
CCDC124	0.0032208	0.250174	0.313261
EGR2	0.00322668	0.250174	-0.119381
DDX49	0.00324408	0.250456	0.118127
MRPL12	0.00324883	0.250456	0.0929826
RGS18	0.00326133	0.250706	-0.292784
AAGAB	0.00336667	0.253757	0.00339425
AC002454.1	0.00333174	0.253757	0.00165353
AC103724.3	0.00332326	0.253757	NA
APOBR	0.00336227	0.253757	0.0115409
C9orf64	0.00336619	0.253757	0.0474639
CPA3	0.00335212	0.253757	-0.00670565
HCK	0.00334006	0.253757	0.0496472
AL121983.1	0.00339093	0.254875	-0.00536861
AC141424.1	0.00340755	0.254974	-0.00178586
MIR616	0.00341109	0.254974	-0.265958
U2.16	0.00344514	0.25681	-0.000645378
OAT	0.00345658	0.256955	0.15691
AC004908.2	0.00350378	0.258147	0.00399924
FOSL1	0.00352031	0.258147	-0.100675
JARID2	0.00351851	0.258147	-0.157383
NME1	0.00348815	0.258147	0.12409
PRKCI	0.00351845	0.258147	0.0683376
PSME2P2	0.00353883	0.258804	0.00123605
CDK4	0.00355069	0.258971	0.0825983
PTP4A1	0.00359055	0.261174	-0.00616097
DDX3X	0.0036066	0.261638	-0.469167
HIST1H4I	0.00364652	0.263123	-0.662536
SH3BGRL	0.00364233	0.263123	1.30003
RASGEF1A	0.00366465	0.263728	0.0421759
C1QBP	0.00369326	0.26438	0.243976
GMFG	0.00368921	0.26438	0.964231
ENO1	0.00370974	0.264585	0.428357
LAX1	0.00371567	0.264585	-0.0652843
IFITM3	0.00374027	0.265637	1.75369
SNTB1	0.00380913	0.26982	-0.578628
MYL6	0.00384294	0.270797	1.04364
2008-09-01	0.00383836	0.270797	-0.111688
KLHL5	0.00385734	0.271106	0.0545589
ALDOA	0.00386811	0.271159	0.0762112
HLA-DMA.2	0.00389338	0.271443	0.00432461
PGAM1	0.00389144	0.271443	0.0920794
RUVBL1	0.00390227	0.271443	0.151078
DDB2	0.00394198	0.271934	0.0560043
FAM159A	0.00394507	0.271934	0.00228273
MAP4K1	0.00394726	0.271934	0.154236
MFAP4	0.00395495	0.271934	-0.189158
PJA2	0.00395957	0.271934	-0.63492
MFSD5	0.0039815	0.272066	0.16401
SELENOM	0.0039816	0.272066	-1.02161
PKMYT1	0.00399406	0.27223	-0.000760039
SLC30A6	0.00403305	0.274197	0.0409166
RFC2	0.00406659	0.275784	0.0632528
FNIP2	0.00408308	0.27621	0.102554
PPIAP40	0.00411044	0.277367	0.000121687
PNN	0.00414007	0.278672	0.75704
POLD1	0.00416202	0.279455	0.0296219
FPGS	0.00419264	0.279491	0.204056
PRR5L	0.00418171	0.279491	0.0789548
SYNGR1	0.00419356	0.279491	0.308998
CCDC184	0.004229	0.279787	-1.12517
ELOB	0.00423921	0.279787	0.917604
H2AFY	0.00428873	0.279787	0.856313
HNRNPU	0.00426418	0.279787	-0.860977
KLF4	0.00431155	0.279787	-0.671868
MDH1	0.00426493	0.279787	0.150984
MTCO3P12	0.00427986	0.279787	-8.39601e-06
RAB21	0.00431173	0.279787	0.0532891
S100A11	0.00430621	0.279787	0.595023
SRP72P2	0.00424232	0.279787	-5.37414e-05
UQCRQ	0.00427795	0.279787	0.19467
ARL6IP5	0.00432856	0.280207	0.424571
AC103724.4	0.00434074	0.280325	-0.0127384
SNHG14	0.00436604	0.281287	-0.00569446
CCM2	0.00439786	0.281328	0.139004
UBASH3B	0.00438125	0.281328	0.0321632
XRCC6	0.00439363	0.281328	0.480813
CXCL2	0.0045232	0.287984	-1.3897
HLA-DQA1	0.00451912	0.287984	1.07886
HLA-B	0.00455452	0.289298	0.58172
AL132639.3	0.00461182	0.289481	NA
BDH2	0.00459461	0.289481	0.105655
MT-ATP6	0.00458678	0.289481	-0.000490602
PIN1	0.00460721	0.289481	0.413783
PRG2	0.00461044	0.289481	-0.00517326
UBL5	0.0046216	0.289481	1.06883
PDIA3P1	0.00464509	0.290281	0.243605
ALOX12-AS1	0.00468192	0.291908	0.0997109
C11orf24	0.00470237	0.292509	0.0519372
CCL3	0.00473213	0.293685	-0.0388944
UBE2L6	0.00474948	0.294087	0.208963
CCDC43	0.00480388	0.295136	0.111259
CENPC	0.00481148	0.295136	-0.279912
ELP4	0.00478536	0.295136	0.151038
PPP4C	0.00480212	0.295136	0.333889
RRP12	0.00482108	0.295136	-0.0662091
TYMS	0.00483185	0.295136	0.0022892
MCTS1	0.00488935	0.297975	0.0435874
AC005822.1	0.00495044	0.299905	-0.00320198
HIPK1-AS1	0.00494079	0.299905	-0.151537
MGME1	0.00495427	0.299905	-0.0286756
IGFBP7	0.00497049	0.300216	0.0483965
RPL18A	0.00498388	0.300354	1.14955
VTRNA1-3	0.0049963	0.300433	0.125843
KRT8P12	0.00501333	0.300789	-0.0162199
SUPT5H	0.00502627	0.300898	-0.2691
DCXR	0.00505473	0.301268	-0.141095
LINC01278	0.00504785	0.301268	-0.423609
LRP10	0.00511178	0.302151	0.128815
MCM10	0.00510822	0.302151	0.000346691
NUP50-AS1	0.00511082	0.302151	NA
TUBAL3	0.00511421	0.302151	0.0102742
HLA-C.1	0.00515223	0.302575	-0.00835343
LAT2	0.00515492	0.302575	0.0991977
UBL3	0.00513764	0.302575	-0.158354
NUP43	0.00518835	0.303878	0.118242
LYPLA2	0.00524046	0.306267	0.242203
AC241377.3	0.0052547	0.306437	-0.000403774
GNAQ	0.00530705	0.308825	-0.160115
PPA2	0.00535642	0.311029	0.274597
IGSF6	0.00540971	0.31345	0.0100796
BIN3	0.00544024	0.314251	-0.0548233
UVSSA	0.00544675	0.314251	-0.0980443
PRR15	0.00548563	0.315821	-0.166731
AGA	0.00552035	0.317088	0.216955
BUD13	0.00556859	0.317088	0.00628374
MRPL38	0.00558814	0.317088	0.181794
SHMT1	0.00558292	0.317088	0.0313064
THRA	0.00558967	0.317088	0.0921782
TMEM135	0.00556306	0.317088	-0.0222963
XKR8	0.00556204	0.317088	0.103738
POLA2	0.00561839	0.31805	0.00918543
CDC42SE2	0.00564638	0.318967	0.881144
AC027290.2	0.00568594	0.320533	-0.0034969
ARPC1B	0.0057481	0.320739	0.257812
DBF4	0.0057053	0.320739	-0.113397
PPP1R16B	0.00574885	0.320739	-0.144494
RANBP1	0.00573288	0.320739	0.198826
TAPBP	0.00574443	0.320739	1.39977
CAMTA2	0.0057871	0.322208	0.0660415
PPP1R13L	0.00580668	0.322627	-0.0662526
TMEM230	0.00581847	0.322627	-0.0290683
ISG15	0.00590614	0.326818	0.111727
ADCYAP1R1	0.00594102	0.32741	NA
OSBPL7	0.00593827	0.32741	-0.425409
MYOM2.1	0.00601686	0.330244	-0.011164
SLC16A1-AS1	0.00601133	0.330244	0.0433043
PCED1B-AS1	0.00602939	0.330261	0.0218108
SNIP1	0.00607269	0.331961	-0.455752
PDHB	0.00611595	0.333652	0.199936
PSMB3	0.00622642	0.338995	1.13446
LINS1	0.00628564	0.341532	-0.00781207
AC007637.1	0.00634565	0.343667	NA
TXN	0.00635033	0.343667	0.86322
AC103591.3	0.00646347	0.344028	-0.00555534
ATP2B1-AS1	0.00646528	0.344028	-1.32263
PILRA	0.00642538	0.344028	-0.180792
RITA1	0.00647079	0.344028	0.0927429
TNFRSF14-AS1	0.00642236	0.344028	0.0334456
TTLL4	0.00641538	0.344028	0.0221847
UTP4.1	0.00642309	0.344028	0.00188423
WHAMMP2.1	0.0064614	0.344028	-0.00121511
ZCCHC6	0.00647143	0.344028	-0.00389335
ARV1	0.00658377	0.344875	0.0320633
IFITM1	0.00653662	0.344875	0.235919
LUZP1	0.00658658	0.344875	0.329047
MRPS12	0.00655695	0.344875	0.251515
MS4A1	0.00656429	0.344875	0.261958
RPS16	0.00658931	0.344875	0.410915
SLC7A11	0.00657248	0.344875	NA
TRAC	0.0065487	0.344875	0.012994
LINC01934	0.00662144	0.345887	NA
SLC25A25	0.00663448	0.345901	-0.0520522
DTNB	0.00665829	0.346191	0.105199
TAP1.2	0.00666564	0.346191	0.00289246
COMTD1	0.00671185	0.347923	0.0635339
AC090114.2	0.0067719	0.348367	-0.000861601
CENPK	0.00674726	0.348367	0.00282941
CPNE2	0.00675922	0.348367	0.0403923
ITGAE	0.00675156	0.348367	-0.0218615
AC245014.3	0.00686724	0.349463	-0.000895768
APOO	0.00688179	0.349463	0.0190332
CTSV	0.00682355	0.349463	NA
IER3	0.00688361	0.349463	-0.147353
PRKG1	0.00687569	0.349463	-0.815249
SMYD4	0.00685923	0.349463	0.0112336
SPRED2	0.00688315	0.349463	0.104117
EI24	0.00693555	0.35144	0.0962604
COTL1	0.00696944	0.35184	0.150372
GUSB	0.0069635	0.35184	0.0295419
COPE	0.00701153	0.352641	0.694096
SDF2	0.00701907	0.352641	-0.459088
SPAG5	0.00702441	0.352641	-0.00912931
CHCHD2P6	0.0070425	0.352894	-0.000286397
TMCC1	0.00707228	0.353732	0.0170572
CD19	0.00712513	0.354233	0.00363754
DLK1	0.00712933	0.354233	-0.992269
FAM180B	0.00711682	0.354233	0.0255278
ITGA4	0.00714182	0.354233	0.495791
PHF1	0.00714777	0.354233	1.97443
PTENP1	0.00718213	0.355286	-0.291358
SPNS3	0.00722378	0.356694	0.0375932
EDRF1	0.0072794	0.358786	-0.355411
AC027682.4	0.00735176	0.360805	0.00330163
C18orf8	0.00734523	0.360805	-0.00707543
PRRC2A	0.00736038	0.360805	0.28937
SLBP	0.00737508	0.360872	0.268908
STXBP1	0.00742586	0.362701	-0.463951
NUDC	0.00746438	0.363925	0.443177
NSUN5P1	0.00754335	0.366455	-0.275622
PPIAP16	0.00753944	0.366455	4.40307e-05
RHOB	0.0075666	0.366926	-0.399631
ARMC10	0.00765102	0.368634	0.145571
CLYBL	0.00766994	0.368634	0.0583166
CMTM7	0.00765645	0.368634	0.405067
FAM53C	0.0076582	0.368634	-0.313394
METTL2B	0.00761924	0.368634	0.00950168
AL022157.1	0.00769927	0.369388	0.00198818
BANF1P3	0.00778971	0.371682	0.000838983
COX5B	0.00778766	0.371682	0.821762
HMBOX1	0.00779836	0.371682	-0.438874
U2AF1	0.00780204	0.371682	0.477947
TAGLN2	0.0078241	0.372078	0.769777
C11orf31	0.00784604	0.372269	0.00153274
FAM138E	0.00785564	0.372269	NA
ALG1	0.00788881	0.372817	0.126089
KAT6B	0.00789475	0.372817	-0.622325
MTERF4	0.00791787	0.373257	-0.367989
RHOA	0.00799015	0.376009	0.721484
AEBP2	0.00809896	0.380468	-0.409003
COMMD3	0.00814214	0.381834	0.231055
SYP	0.0081598	0.382	-0.0271359
AP003108.4	0.00821394	0.383871	NA
FAM153B	0.00824799	0.384797	-0.0628123
EIF4A3	0.00836283	0.387538	-0.0284212
PLK2	0.00836609	0.387538	-0.0498422
POLG2	0.00837834	0.387538	0.130161
RRAS2	0.00833742	0.387538	0.00658883
U3.43	0.00835506	0.387538	-0.00227782
FUCA1	0.00847382	0.390619	0.350629
MYLIP	0.0084694	0.390619	-0.675032
PIGL	0.00856007	0.393924	0.177376
AL360270.3	0.00862196	0.395326	NA
NDUFC2	0.00863437	0.395326	0.171314
PEX10	0.0086176	0.395326	0.151252
WDR70	0.00867817	0.39666	0.153596
RRAGA	0.0086966	0.396832	-0.358826
NDUFB10	0.00873843	0.398069	0.215095
U1.3	0.00886461	0.403139	-0.00170791
GNL1.3	0.0089339	0.404686	-0.00622688
HLA-L.3	0.0089435	0.404686	-3.62694e-05
SIGLEC22P	0.00893101	0.404686	0.019463
SERTAD1	0.00897522	0.405443	-0.267719
ACAA1	0.00905891	0.407214	0.265126
GRHPR	0.00909361	0.407214	0.19747
HEMGN	0.00910471	0.407214	-0.727659
TMED1	0.00907042	0.407214	0.286644
TMSB15A	0.00909495	0.407214	0.00844182
ZNF701	0.00906646	0.407214	-0.325331
TMEM178A	0.00913749	0.408006	NA
ADA	0.0091708	0.408818	0.160643
HIST1H2BK	0.00921407	0.410071	-1.04182
C2orf92	0.00924582	0.410387	-0.316829
DCTN1	0.00925363	0.410387	0.171384
TPRG1-AS1	0.00926665	0.410387	-0.593444
HIRA	0.00928969	0.410735	-0.0686621
AC245060.4	0.00968509	0.4123	0.0031207
AL590428.1	0.00970603	0.4123	0.000877391
EAF2	0.00968242	0.4123	0.212782
EBLN3P	0.00954885	0.4123	0.119868
EIF3K	0.009516	0.4123	0.345473
ERN1	0.00961798	0.4123	-0.273716
FNBP1P1	0.00950817	0.4123	NA
GRAP	0.00936953	0.4123	0.161371
HIGD2A	0.00948959	0.4123	0.183355
HMBS	0.00958552	0.4123	0.0927376
HNRNPC	0.00947047	0.4123	1.23036
LARP7	0.00963261	0.4123	0.287047
MORF4L2	0.00969981	0.4123	0.00216061
MT-CO3	0.00939777	0.4123	-0.0195215
MT-TS1	0.00938027	0.4123	5.61093e-06
MTND4P12	0.00952396	0.4123	4.57154e-06
NIPSNAP3A	0.00954133	0.4123	0.152738
OSM	0.00962248	0.4123	-0.243924
PCNP	0.00949704	0.4123	0.436462
PHLDB2	0.00970265	0.4123	-1.12329
RNU5A-1	0.00962187	0.4123	-0.102192
S1PR1	0.00959639	0.4123	0.225487
SETDB2	0.00950408	0.4123	0.173994
TAF6L	0.00955969	0.4123	-0.108773
TMEM170B	0.00934893	0.4123	-0.0441775
LRPAP1	0.00973665	0.412307	0.330154
TEDC1	0.0097276	0.412307	0.202565
COX5A	0.00975831	0.412313	0.113395
HLA-J.7	0.00977916	0.412313	-1.15334e-05
LINC02084	0.00978252	0.412313	NA
CCDC14	0.00982599	0.413501	-0.148669
C11orf80	0.00990305	0.414168	0.00213597
PPM1L	0.00988404	0.414168	-0.465295
SEPHS1	0.00989757	0.414168	0.00985576
SH2D1A	0.00989543	0.414168	0.0744974
TPM3P6	0.00995044	0.415508	0.00169296
CIITA	0.0100514	0.417148	1.04264
KLF9	0.0100174	0.417148	-0.128461
NCAPG2	0.0100473	0.417148	0.00855183
TIMM22	0.0100453	0.417148	0.864396
WDSUB1	0.0100683	0.41721	0.113511
AL603756.1	0.0101609	0.419121	NA
CDC42BPG	0.010155	0.419121	0.00371189
CMTM6	0.0101571	0.419121	0.201851
MS4A3	0.0102258	0.421158	-0.00712379
NFKBIB	0.0102427	0.421212	-0.12026
MZT2B	0.0102748	0.421891	0.10567
SSX2IP	0.0103044	0.422466	-0.0128298
ST3GAL1	0.0103467	0.423558	-0.573521
CDKN3	0.0103627	0.423573	-0.000210909
BEST1	0.0104401	0.423621	-0.208894
CAB39	0.0105433	0.423621	0.0528913
CLIC1.4	0.0105069	0.423621	0.000126791
CLPX	0.010433	0.423621	0.191587
COQ9	0.0106144	0.423621	0.200527
DAAM2	0.0105958	0.423621	NA
DHRS4	0.0105561	0.423621	0.149207
EIF3A	0.0104974	0.423621	0.0338591
FREM1	0.0105392	0.423621	-1.77934
MT2A	0.0104264	0.423621	0.0742513
PTPRM	0.0104947	0.423621	0.0109998
PYGM	0.0104726	0.423621	NA
THAP7	0.0106027	0.423621	-0.214453
TIMM8A	0.0104737	0.423621	0.070835
Z93241.1	0.0105816	0.423621	-0.00437647
ZNF267	0.0104206	0.423621	-0.1875
FUOM	0.010688	0.425929	0.0379251
C2CD4B	0.0107146	0.42636	NA
KANSL1	0.0107683	0.427868	-0.363741
CDR2	0.0108106	0.428298	-0.153151
TTLL5	0.0108107	0.428298	-0.0111423
HKR1	0.0108503	0.428496	0.156543
MAT2B	0.0108512	0.428496	0.583352
ZNF626	0.0108632	0.428496	-0.115946
PPIAL4C	0.0108923	0.429018	0.0200442
ATOX1	0.0109369	0.430149	0.116759
LOC729867	0.010986	0.431232	NA
TRIM47	0.0109964	0.431232	0.0214892
TCFL5	0.011072	0.433569	0.00555897
ERH	0.0111133	0.433968	0.104411
GNB1L	0.0111142	0.433968	0.0831608
AC012146.1	0.0111426	0.434449	0.00121802
TRABD	0.0112025	0.436158	0.155589
C17orf97	0.0112195	0.436189	-0.108185
FXYD5	0.0112518	0.436818	-1.67085
FADD	0.0112762	0.43714	0.215378
EXOSC5	0.0113518	0.438812	0.290295
PHB	0.0113477	0.438812	0.51646
ULK2	0.0113837	0.439418	-0.0844101
AC023886.2	0.0115249	0.439513	2.39392e-05
AP3S1	0.0115578	0.439513	0.127146
CENPJ	0.0115136	0.439513	0.093125
CLK1	0.0114671	0.439513	-0.65543
CYB561D2.1	0.0115099	0.439513	NA
EXT2	0.011635	0.439513	0.123118
GNA15	0.0115364	0.439513	-0.0359341
HOXA10	0.011589	0.439513	0.259664
LAPTM5	0.0114625	0.439513	-2.26053
MT-ND5	0.0116018	0.439513	-0.00627466
OSBPL5	0.0114957	0.439513	0.0840876
PAK2	0.0116623	0.439513	0.0362968
PGP	0.0114214	0.439513	0.0200098
RGS14	0.0115687	0.439513	0.148325
RPN2	0.0116202	0.439513	0.747217
SPTY2D1	0.0116585	0.439513	-0.215578
THADA	0.0115801	0.439513	0.040109
GLA	0.0116927	0.440045	-0.0178249
BUD31	0.011715	0.440271	-0.143479
ARRB1	0.0118328	0.441133	-0.0738618
ATP5G1	0.0117892	0.441133	0.00354482
GPS1	0.0118357	0.441133	0.204273
LTC4S	0.0118149	0.441133	-0.291008
RNF38	0.011819	0.441133	-0.075985
TCEANC	0.0117548	0.441133	-0.278037
HMGB1	0.0118777	0.442091	0.872526
PDRG1	0.0119084	0.442623	0.142766
ZDHHC23	0.0119717	0.444365	0.0305615
COPS9	0.0120185	0.444995	0.355245
SLC23A3	0.0120215	0.444995	NA
APC	0.0120638	0.44588	-0.121676
TOMM5	0.0120784	0.44588	0.174507
CXXC1	0.0121218	0.446872	0.126135
CHUK	0.0121432	0.447052	0.0459
EIF2S2	0.0122491	0.449727	0.420604
FIBP	0.0122404	0.449727	0.265423
EDF1	0.0123142	0.451503	0.449134
GTF3C2	0.0123725	0.451804	0.151783
RAB38	0.0123687	0.451804	0.107858
RAB8A	0.0123584	0.451804	0.0175436
DDT	0.0124362	0.4523	0.0120898
PCCA	0.0124116	0.4523	0.0450502
RGS19	0.0124221	0.4523	0.357457
LINC00205	0.0124647	0.452728	NA
SLC2A11.1	0.0124815	0.452729	-0.00781571
ASF1B	0.0125086	0.453104	0.0010887
CCDC22	0.012538	0.453323	0.189526
RPS3AP34	0.0125481	0.453323	-0.00215911
ATG5	0.012601	0.454023	0.130708
ME3	0.0125931	0.454023	-0.240374
GNPDA2	0.0126195	0.454085	0.163944
FLCN	0.0127111	0.455562	0.0801729
HIVEP2	0.0126905	0.455562	-0.0796426
WDR62	0.0127088	0.455562	0.00536547
HOOK1	0.0127324	0.455721	-0.26316
IMMP2L	0.0127734	0.456586	-0.138593
AC034236.2	0.01288	0.456656	NA
AGO3	0.0129104	0.456656	-0.444688
C10orf95	0.0128021	0.456656	0.0360511
CHID1	0.0128947	0.456656	0.451582
FAM206A	0.0128491	0.456656	-0.00760233
HCLS1	0.0129048	0.456656	0.708357
NUDT7	0.0129006	0.456656	0.0621759
ZNF22	0.0128751	0.456656	0.135944
ADGRE5	0.0132235	0.458827	0.345994
AL358852.1	0.0130494	0.458827	NA
ASMTL	0.0131772	0.458827	0.0227511
ATP5B	0.0130533	0.458827	-0.00124694
CAPZA1	0.013194	0.458827	0.407277
CYB5R4	0.0131552	0.458827	-0.205183
GLUD1	0.013178	0.458827	0.129641
GRPEL1	0.0130706	0.458827	0.140493
JOSD1	0.0131647	0.458827	-0.258613
MCM9	0.0132014	0.458827	0.121753
MPND	0.0131448	0.458827	0.0139885
MRPL11	0.0131914	0.458827	0.152528
NUAK1	0.0131136	0.458827	0.00231119
PGM3	0.0131991	0.458827	-0.137982
SLC39A14	0.0132261	0.458827	0.00788488
ABCB4	0.0135436	0.463434	0.00519751
AC017104.3	0.0136713	0.463434	NA
AC243960.3	0.013416	0.463434	-0.0387586
ATP5A1	0.0134152	0.463434	0.00120941
CD63	0.0134688	0.463434	1.14138
CD79A	0.0136233	0.463434	0.146118
FSIP2	0.0137014	0.463434	0.0101467
FYB	0.0136383	0.463434	-0.000335045
GMIP	0.0135228	0.463434	0.150507
HLA-DMB.5	0.0136394	0.463434	0.00636351
LOC101930370	0.0136472	0.463434	NA
MIR6087	0.0136887	0.463434	-1.03233e-05
MMP23B	0.0135385	0.463434	NA
NDUFS3	0.0136532	0.463434	0.256914
NREP	0.0136936	0.463434	0.0189397
RNU1-4	0.0135038	0.463434	NA
SLC5A10	0.0134884	0.463434	0.0042978
SNX15	0.0136627	0.463434	0.00731184
TATDN3	0.0135658	0.463434	0.127664
TMEM202-AS1	0.0133816	0.463434	-0.121694
CFAP58-AS1	0.0137573	0.463971	0.00516596
ETFA	0.0137688	0.463971	0.32381
EWSR1	0.0137519	0.463971	0.565856
B4GALT6	0.0138241	0.465256	0.0638949
FCGR2C	0.0138833	0.465511	0.018521
PAQR7	0.01388	0.465511	0.515881
TRPS1	0.0138533	0.465511	-0.111234
AC087645.2	0.0141281	0.466174	0.00323207
CHST13	0.0140323	0.466174	0.19444
CIAPIN1	0.0141368	0.466174	0.0739077
HSPD1	0.0140581	0.466174	0.407636
NDUFB8	0.0140886	0.466174	0.184377
PGAM1P8	0.0140003	0.466174	0.000511989
PSMC3IP	0.0141396	0.466174	0.000887286
PSMD13	0.014058	0.466174	0.237034
RWDD2A	0.0140986	0.466174	-0.0644829
SAAL1	0.0140248	0.466174	0.0803842
TMEM80	0.0141442	0.466174	0.0854523
TNS1	0.0139715	0.466174	-0.280523
ULK4	0.0140026	0.466174	-0.0835788
WDFY4	0.0141421	0.466174	0.0897152
ACYP1	0.0142046	0.467246	0.118265
PSMG1	0.014217	0.467246	0.0577654
SCO1	0.0142286	0.467246	0.113146
UBIAD1	0.0142553	0.467557	0.101664
PSMC1P5	0.0142731	0.467573	0.00347989
EIF1AY	0.0143225	0.468625	-0.0495541
AD000090.1	0.0143959	0.470192	-0.000338347
TMEM67	0.0144051	0.470192	0.0985058
AC009245.1	0.0144413	0.470395	0.000389804
SLC9A3R1	0.0144461	0.470395	0.495461
RWDD2B	0.0144638	0.470404	-0.0797597
AC093677.2	0.0144822	0.470437	NA
MVK	0.0145203	0.47111	0.0343989
MSI2	0.0145556	0.471123	-0.387205
STX17-AS1	0.0145433	0.471123	-0.0903482
NCAPD2	0.0145733	0.471132	0.0252646
MIA3	0.0146388	0.472688	-0.186956
COPS4	0.014672	0.473104	0.18941
HLTF	0.0147042	0.473104	0.146587
MYCT1	0.0146936	0.473104	-0.290621
STT3A	0.0147286	0.473328	0.391418
NCKAP5L	0.0147475	0.473372	-0.431423
GAPDHP65	0.0148037	0.474306	3.66654e-05
PPIAP22	0.0148291	0.474306	-2.89547e-05
RPL11	0.0148292	0.474306	-2.17889
APOBEC3F	0.014923	0.476035	0.137177
JRKL	0.014936	0.476035	0.0630011
USP25	0.0149098	0.476035	0.0319012
SAP30L-AS1	0.0149769	0.47663	0.00465509
ZNF408	0.0149899	0.47663	-0.43794
STOML2	0.0150786	0.478887	0.134076
AL359513.1	0.0151333	0.479554	NA
LMAN1	0.015135	0.479554	0.0521183
AL163973.2	0.0152189	0.481648	NA
AC104695.3	0.0153276	0.482266	-0.00108935
CRNKL1	0.0152581	0.482266	-0.0467464
KIF9	0.0153178	0.482266	-0.203107
PPIL2	0.0152844	0.482266	0.163164
PTMA	0.0152937	0.482266	0.44043
PPIAP6	0.0153503	0.482421	6.59027e-06
ELANE	0.015377	0.482697	-0.0108144
AC104653.1	0.0154428	0.483084	0.00193719
ADPGK-AS1	0.0154345	0.483084	-0.0724803
STT3A-AS1	0.01541	0.483084	NA
EIF3M	0.0155076	0.483363	0.210142
GPR37L1	0.0155151	0.483363	0.00173705
RNF14	0.0155313	0.483363	-0.0549154
SELPLG	0.0155099	0.483363	0.325147
TMEM117	0.0155411	0.483363	NA
GTF2IRD2B	0.0156017	0.484136	-0.433084
LPGAT1	0.0156012	0.484136	-0.0394711
FARSA	0.0156211	0.484183	0.155002
CLEC4G	0.0156474	0.484443	NA
CTSC	0.0156992	0.484937	0.14666
NDUFB11	0.015699	0.484937	0.151942
LIG3	0.0158023	0.48701	-0.0749604
MRPL34	0.015787	0.48701	0.229275
CYTH4	0.0158823	0.488917	0.531413
C14orf159	0.0159235	0.489073	0.00125696
IST1	0.0159066	0.489073	0.504659
ARHGAP1	0.0160081	0.490557	0.197393
FAM133DP	0.0159981	0.490557	0.000318162
NTAN1	0.0160388	0.490942	-0.017374
CEBPB	0.0160803	0.491253	-0.35433
XIAP	0.0160852	0.491253	-0.345186
DAZAP1	0.0161424	0.491924	0.0695545
NUDT12	0.0161436	0.491924	0.0368861
MT-ATP8	0.0161662	0.492061	-6.17524e-05
CCL3L3	0.0161897	0.492221	-0.0402491
ADAM28	0.0162856	0.494028	-0.863351
PSMA6	0.0162782	0.494028	0.133301
ITGB3BP	0.0163443	0.495252	0.109939
CBX2	0.0164129	0.496773	-0.185336
PSMC2	0.0164647	0.497786	0.0337491
CNTD1	0.0164956	0.498162	NA
BAD	0.0165144	0.498174	0.094206
RAB11A	0.0165505	0.498707	-0.0824742
ZNF566	0.0166036	0.49975	-0.0692389
LY75	0.0166713	0.501231	-0.155638
CSNK2B	0.0167392	0.502158	0.187986
MINCR	0.0167386	0.502158	-0.115481
PHF1.2	0.0167823	0.502536	-0.00527965
RAN	0.016789	0.502536	0.752163
ALG5	0.0168209	0.502935	0.120374
AC245595.1	0.0169215	0.505386	0.000356762
GTF3C6	0.0170203	0.50759	0.274632
HMGN2P4	0.0170328	0.50759	-0.000231108
MBNL2	0.0171076	0.509257	-0.187412
IARS	0.0172298	0.509789	0.172781
IFI44L	0.0172124	0.509789	0.0739436
PIPOX	0.0171811	0.509789	-0.000402564
PPIB	0.0171943	0.509789	0.785814
UBE2SP2	0.0171844	0.509789	-0.00250257
UGDH-AS1	0.0172385	0.509789	0.0740364
AL357060.2	0.0174174	0.514517	-0.0134162
DNTT	0.0175263	0.515158	0.0587183
MVB12B	0.0175343	0.515158	0.000660309
NIFK	0.0175325	0.515158	0.159455
TMEM127	0.0175064	0.515158	-0.268846
TOPBP1	0.0174611	0.515158	0.0465674
RNU1-13P	0.0175578	0.515289	NA
TMBIM6	0.0175841	0.515502	0.837201
IL23A	0.0176075	0.515629	NA
PSMA1	0.0177036	0.517882	0.197765
MFSD2B	0.0177802	0.518443	0.0117051
SLTM	0.0177663	0.518443	-0.0861627
TTI2	0.0177584	0.518443	-0.00764798
BYSL	0.0178392	0.519602	0.0465921
PRKAG2	0.0179494	0.520572	0.121095
THRAP3	0.0179478	0.520572	0.19229
UQCRC2	0.0179424	0.520572	0.241729
ZNF543	0.0179238	0.520572	-0.164591
CD40LG	0.0180231	0.521567	-0.0076442
CDKN1C	0.0180415	0.521567	-0.237262
SLC2A6	0.0180224	0.521567	0.0233066
AP002026.1	0.0181313	0.521932	NA
INO80C	0.0181131	0.521932	-0.106032
PIM2	0.0181169	0.521932	-0.961372
VIM-AS1	0.0180773	0.521932	-0.310488
PFKP	0.018152	0.521972	0.223087
JADE1	0.0181753	0.522086	-0.214969
ABCC5	0.0183293	0.522165	0.118382
AL365295.1	0.0183614	0.522165	NA
CCR7	0.018371	0.522165	0.2848
DDOST	0.018266	0.522165	0.56018
FANCD2	0.0183615	0.522165	0.0341556
LRP1	0.0183462	0.522165	-0.596485
P2RX5-TAX1BP3	0.0183389	0.522165	0.0119136
PSMB6	0.0182285	0.522165	0.390665
SARS2	0.0183699	0.522165	0.0121687
TFG	0.0183277	0.522165	0.216561
TSC22D3	0.0184533	0.523954	-1.19818
MRPL57	0.0185013	0.524765	0.84775
LINC02340	0.0185762	0.52592	-0.00911411
WASHC2C	0.0185809	0.52592	-0.0214182
RETREG2	0.0186696	0.52788	-0.782733
SEC11C	0.0187003	0.528195	0.240579
ATP6AP1	0.0187418	0.528264	0.666988
GPR89A	0.0187386	0.528264	-0.00509837
COQ5	0.018815	0.529776	0.0757766
POLR2E	0.0188439	0.530039	0.42832
CD52	0.0188876	0.530716	-0.533964
EXTL3	0.0189531	0.532005	-0.135624
TMEM57	0.0189768	0.532018	0.00401394
TRBV5-6.1	0.0189929	0.532018	0.00173548
C3orf38	0.0190397	0.532226	0.0481826
NEMF	0.0190236	0.532226	-0.123813
RPL6	0.0190633	0.532337	0.418425
ANXA8	0.0193697	0.532646	NA
ANXA8L1	0.0193697	0.532646	NA
CCDC36	0.0193697	0.532646	NA
CLEC2A	0.0193697	0.532646	NA
CT45A2	0.0193697	0.532646	NA
IGF2BP1	0.0193697	0.532646	NA
ITGB2	0.0191537	0.532646	0.216654
LINC01565	0.0193697	0.532646	NA
MID1IP1	0.0192598	0.532646	-0.220035
MRTFA-AS1	0.0193697	0.532646	NA
OR10J1	0.0193697	0.532646	NA
PAEP	0.0193697	0.532646	NA
PDIA5	0.0191482	0.532646	-0.131494
SDCBP2-AS1	0.0193559	0.532646	-0.0323834
SKP2	0.0192145	0.532646	0.0782898
DDX39B.4	0.0194528	0.534388	-0.000584638
MAN1A1	0.0195381	0.53568	-0.278542
NMI	0.0195394	0.53568	0.560669
CERS6	0.0196536	0.537722	-0.0576609
RPL7AP60	0.0196522	0.537722	0.000142877
AC110602.1	0.0197365	0.53781	0.000737095
ATP5O	0.0197326	0.53781	0.00389499
EIF4H	0.0197795	0.53781	0.722983
LSP1	0.0197565	0.53781	0.0151106
TNFRSF13C	0.019796	0.53781	0.00405081
TRIM68	0.0197182	0.53781	-0.612574
ZNF24	0.0197229	0.53781	-0.185561
TNFRSF14	0.0198318	0.538245	0.274778
AC090617.6	0.0198527	0.538272	NA
AC092119.2	0.0199777	0.538337	0.0012632
BAK1	0.019957	0.538337	0.0712234
CLUH	0.0201138	0.538337	-0.0362797
FO538757.1	0.0198901	0.538337	-0.000163297
GPA33	0.0200051	0.538337	0.0161339
KIF15	0.01992	0.538337	0.000583443
LAGE3	0.0201108	0.538337	0.188975
MICB.2	0.0200842	0.538337	-8.88408e-05
RGCC	0.019942	0.538337	-0.18718
TMEM9B	0.0200225	0.538337	0.0591705
TNRC6B	0.0200514	0.538337	-0.489207
TPI1P1	0.020112	0.538337	-0.000475196
ZDHHC14	0.0200858	0.538337	-0.0635599
ARFGAP3	0.0201852	0.539182	-0.609297
TRIM14	0.0201797	0.539182	0.143541
EMP3	0.020356	0.541072	0.644063
GOLPH3L	0.020345	0.541072	-0.0965001
GPAM	0.0202831	0.541072	-0.164251
SLC25A6	0.0203417	0.541072	0.0212933
TMEM43	0.020329	0.541072	0.416126
AP5Z1	0.0204554	0.542765	-0.179813
FAM204A	0.0204598	0.542765	0.234109
FCAR	0.0204906	0.543052	NA
AC093635.1	0.0205115	0.543074	NA
HSH2D	0.0205608	0.543845	0.0662526
UCHL3	0.0206107	0.544634	0.0582966
EXOC2	0.020735	0.545698	0.109009
PAQR5	0.0206925	0.545698	-0.166401
SLC2A14	0.0207254	0.545698	-0.0846499
TARS	0.0206941	0.545698	0.0658353
TKT	0.0207518	0.545698	0.209567
TRIP12	0.0209122	0.549381	-0.0439093
CAMTA1-DT	0.020934	0.549422	-0.00315877
AC079228.1	0.0210619	0.55183	0.00115057
C1orf43	0.021087	0.55183	-0.103038
MPDZ	0.0210846	0.55183	-0.175143
GBP5	0.0211089	0.551871	0.165335
ASAP1	0.0211505	0.552041	-0.242517
BAG3	0.0211841	0.552041	0.0129197
FOXM1	0.0211637	0.552041	-0.00616399
METTL3	0.0212176	0.552041	0.276681
MRPL37	0.0212379	0.552041	0.0984602
RGPD8	0.0212012	0.552041	-0.0973294
KNTC1	0.0212611	0.552115	0.00756778
AC112484.1	0.0216177	0.560413	NA
BACH2	0.0216419	0.560413	0.0259766
RAC2	0.0216529	0.560413	0.0828221
RFX5	0.0216635	0.560413	0.0820809
FBXO6	0.0217673	0.562484	0.146924
RPUSD2	0.0217851	0.562484	0.109119
AGAP3	0.0218417	0.56287	0.135308
RNF213	0.0218263	0.56287	0.343063
H2BFS	0.021891	0.563605	-0.794079
SLC35A1	0.0219353	0.564209	0.150164
AC005785.1	0.0219926	0.565146	NA
DPP7	0.0220363	0.565731	0.131462
SPHK2	0.0220872	0.566499	-0.0469142
DAP	0.0222414	0.5683	-0.434326
HLA-E.2	0.0222133	0.5683	-0.016718
HLA-F.1	0.0222277	0.5683	1.79715e-05
TMEM223	0.022208	0.5683	0.27847
GCNT1	0.0222762	0.568654	0.259322
DUSP5	0.0223717	0.568944	-0.156676
HM13	0.0223229	0.568944	0.303005
LINC01709	0.0223613	0.568944	0.0147795
TUBGCP5	0.022348	0.568944	0.0992839
CCT5	0.0224062	0.569285	0.14389
PODXL2	0.0224371	0.569537	0.0380238
SIRT1	0.0224619	0.569631	-0.0772051
AC006453.2	0.0226797	0.570054	0.000225813
C8orf33	0.0226892	0.570054	0.0050365
CBR1	0.0226533	0.570054	0.368069
LINC-PINT	0.0225328	0.570054	-0.732572
LINC00511	0.0226519	0.570054	0.0468368
NDUFA9	0.022565	0.570054	0.158375
PDZD8	0.022528	0.570054	-0.149657
SLC37A1	0.0226313	0.570054	-0.213639
SLC38A1	0.0225768	0.570054	0.168962
THAP4	0.0226104	0.570054	0.19441
AC004865.2	0.0229959	0.570195	0.00055186
AC098591.1	0.0229641	0.570195	-0.00100165
DDX6	0.0228199	0.570195	0.130553
FSCN1	0.0228541	0.570195	0.0788827
GYPC	0.0230264	0.570195	0.0584958
HPDL	0.0230204	0.570195	0.0119923
LAMP2	0.022835	0.570195	0.650601
MYNN	0.0228929	0.570195	-0.186834
PIGG	0.0229669	0.570195	-0.0326924
PIM1	0.0230245	0.570195	-0.980334
PRDM16	0.023032	0.570195	-0.255293
PSME1	0.0229648	0.570195	0.635612
SRD5A3	0.022787	0.570195	0.043874
STK19.2	0.0228883	0.570195	0.00192238
TRBV12-3.1	0.022862	0.570195	0.000802662
ZNF33A	0.0228831	0.570195	0.224965
ABHD17A	0.0231777	0.572754	0.195303
USE1	0.0231613	0.572754	0.00512499
LINC01004	0.0232242	0.572874	-0.00617485
PDHA1	0.0232249	0.572874	0.0784325
RAB32	0.0232815	0.573746	-0.0546497
BORA	0.0234215	0.575624	0.0983755
G6PC3	0.0234087	0.575624	0.115812
MORF4L1P1	0.0234018	0.575624	0.000181948
C7orf31	0.0234455	0.575691	0.013178
AC011405.1	0.023668	0.576504	0.000767111
AC091544.3	0.0236393	0.576504	0.00066314
ARID4A	0.0235991	0.576504	-0.35439
CEP89	0.0236325	0.576504	0.173351
FAM49B	0.0235539	0.576504	0.126647
METTL21A	0.0236581	0.576504	0.148602
RIOX1	0.0236704	0.576504	-0.470237
SRSF10	0.0235752	0.576504	0.17461
ZNF473	0.0236143	0.576504	-0.110056
MAP1LC3B	0.0237601	0.577371	-0.598565
NINJ1	0.0237913	0.577371	-0.0715813
NUP210	0.023755	0.577371	0.0293701
SH3PXD2B	0.023782	0.577371	-0.0005125
SPACA6	0.0238175	0.577489	0.0850186
LIN7B	0.0238987	0.578939	0.0333914
DAPK1-IT1	0.023942	0.57947	-0.313186
LCA5	0.0240464	0.581052	-0.248294
RCN1P2	0.0240503	0.581052	0.00124417
SLC25A39	0.0241047	0.581845	0.153677
COG8.1	0.0241666	0.582301	-0.00350883
HIST1H3H	0.0241576	0.582301	-1.70611
ABCC1	0.0242606	0.582306	-0.723956
AL773545.3	0.0242595	0.582306	-0.000106591
CTSA	0.0243083	0.582306	0.0370027
IFT27	0.0242474	0.582306	0.0180674
TFE3	0.0243124	0.582306	0.140582
TPM3P9	0.0242241	0.582306	0.135938
WDR24	0.0243174	0.582306	-0.128435
NUDT5	0.0243891	0.583504	0.139885
DCLRE1A	0.0244566	0.584604	0.0188764
AC005261.1	0.0245415	0.586116	NA
API5	0.0248627	0.587051	0.0909386
CCDC150	0.024735	0.587051	-0.00171614
FBXO24	0.0248475	0.587051	NA
FEN1	0.0246408	0.587051	0.00387164
GNLY	0.024717	0.587051	0.00610461
IFI27L2	0.0247599	0.587051	0.212339
KLHL32	0.0248031	0.587051	NA
NCBP2-AS2	0.0247218	0.587051	0.339191
NKG7	0.0248375	0.587051	0.054776
PCNA	0.0246492	0.587051	0.0198224
RHOF	0.0248471	0.587051	0.0554899
TSPAN4	0.0247694	0.587051	0.139844
VAPA	0.0246532	0.587051	0.373256
ATP5H	0.0249772	0.588215	0.000807666
C17orf49	0.0249358	0.588215	-0.0409906
ZNF565	0.0249684	0.588215	0.0895363
C1orf220	0.0249998	0.588234	-0.0738199
ETV3L	0.0250399	0.588415	-0.0213568
NDUFB3	0.025051	0.588415	0.148196
AC011939.1	0.0251595	0.588566	-0.00747404
ATXN7L2	0.0251661	0.588566	0.0287784
TRERF1	0.0251469	0.588566	-0.090305
TYW1	0.0250827	0.588566	-0.226018
ZNF570	0.0251037	0.588566	-0.143184
PINLYP	0.0252069	0.588618	-0.0256888
ZNF416	0.0252119	0.588618	0.0786252
CAAP1	0.025281	0.588707	0.0415723
E2F1	0.0252759	0.588707	2.44496e-05
TASP1	0.0252777	0.588707	0.0732111
PYCR2	0.0253144	0.588979	0.258046
PSMA4	0.0253442	0.589166	0.257171
AC106869.1	0.0254693	0.59123	-0.00846844
PSENEN	0.0254767	0.59123	0.106411
AC022098.4	0.0255374	0.591623	-0.00657393
PSMB9.3	0.0255339	0.591623	0.00355917
MS4A6A	0.0255966	0.592489	-1.03431
IQCN	0.025801	0.593597	-0.421898
MZB1	0.0257966	0.593597	0.0855257
NOP16	0.025705	0.593597	0.118575
PAPOLG	0.0257413	0.593597	-0.0773985
PGM1	0.0257273	0.593597	0.299651
RBBP4	0.02582	0.593597	-0.00489517
RPL23AP7	0.0257316	0.593597	0.101938
TMEM143	0.0258095	0.593597	0.116858
MAPK1IP1L	0.0258759	0.594376	-0.339266
NDUFA2	0.0260041	0.596816	0.20374
NDUFV3	0.0260553	0.597484	0.240261
AL158801.2	0.0261363	0.598834	NA
CRIP2	0.0261604	0.598879	0.0472265
ADCY2	0.0263786	0.600639	-0.00965272
ASS1P1	0.0263978	0.600639	NA
DDX20	0.0263621	0.600639	0.102587
ITM2B	0.0263606	0.600639	0.163424
PHB2	0.0264371	0.600639	0.0897907
RMI1	0.0264207	0.600639	0.0198838
SLCO4A1	0.026423	0.600639	0.0656884
ST6GALNAC6	0.026349	0.600639	0.00284743
UBE3B	0.0263723	0.600639	0.185525
AC006978.1	0.0265112	0.601314	-0.00619385
LSM14A	0.02651	0.601314	0.17434
ASNA1	0.026707	0.602724	0.119359
C7orf26	0.0266492	0.602724	-0.184068
EXOSC8	0.0267005	0.602724	0.223777
GPR32	0.0266529	0.602724	NA
RAB26	0.026629	0.602724	-0.0410511
REL	0.0267028	0.602724	-0.229128
KAT2A	0.026781	0.603889	-0.152452
AL122010.1	0.0268584	0.605131	0.00135595
SMC2	0.0269374	0.606406	0.051937
AHSA1	0.0269667	0.60656	0.248919
SPATA31D5P	0.0270051	0.606919	-0.0177835
THOC6	0.0270507	0.607439	0.0512277
BCKDHA	0.0272701	0.608327	0.0486873
COX6A1P2	0.0271835	0.608327	0.00202716
INTS6	0.0271325	0.608327	-0.310821
RPL3	0.0271385	0.608327	0.425561
SDHC	0.0272693	0.608327	0.164412
SHCBP1	0.0272648	0.608327	0.000322384
UBE2V2	0.0272329	0.608327	0.251176
UQCR11	0.0272606	0.608327	0.599271
AC025594.2	0.0273142	0.608482	NA
AP001206.1	0.0273739	0.608482	0.00126617
OLA1	0.027386	0.608482	0.124092
ORMDL2	0.0273605	0.608482	0.361572
SMCR8	0.0273894	0.608482	0.0171899
AC064836.3	0.0274641	0.609141	NA
DNAJB9	0.0274499	0.609141	-0.198377
AP2M1	0.0277452	0.610146	0.521476
CD1D	0.0277475	0.610146	NA
ITPK1-AS1	0.027718	0.610146	NA
LOC101927468	0.0277934	0.610146	NA
LTBP1	0.0277894	0.610146	-0.0185091
PCYOX1L	0.0277856	0.610146	-0.00240551
PLSCR4	0.027836	0.610146	-0.246551
RPL17P50	0.0276711	0.610146	0.000136768
SEH1L	0.0275664	0.610146	-0.0407634
STT3B	0.0278006	0.610146	0.0379649
STX8	0.0275461	0.610146	0.29444
SUPT16H	0.0278286	0.610146	0.22891
TBC1D10B	0.0275941	0.610146	-0.100326
TCEB2	0.0278477	0.610146	0.00190513
TSC22D2	0.0277933	0.610146	-0.291293
PANO1	0.0279002	0.610803	0.00705112
CMPK2	0.0282224	0.611426	0.0772255
CPLANE1	0.028137	0.611426	NA
EIF4A1P2	0.0281657	0.611426	0.000627511
FNIP1	0.028029	0.611426	0.20119
FRG1HP	0.0280748	0.611426	0.00109478
GLIPR2	0.0280681	0.611426	0.587866
LINC02062	0.0281402	0.611426	NA
NRBP1	0.0282083	0.611426	0.332612
PARVB	0.028218	0.611426	0.240808
PPP1R10.6	0.0280586	0.611426	-0.000973796
RPL32P3	0.0281558	0.611426	0.15157
SNRPF	0.028206	0.611426	0.103852
WRN	0.0281432	0.611426	0.031327
AL596087.1	0.0283523	0.612588	0.000936422
DDX19B	0.0284252	0.612588	0.116347
HYAL2	0.0284045	0.612588	0.0302712
PPP1R14B	0.0283455	0.612588	0.0611722
SPATA2L	0.0283076	0.612588	0.124453
UROS	0.0283955	0.612588	0.088517
VAMP8	0.0284345	0.612588	0.0123236
ANO5	0.0286133	0.613509	0.0201087
CCT8	0.0285498	0.613509	0.159694
CFAP54	0.0285382	0.613509	-0.0622002
EIF3C	0.0285934	0.613509	0.577184
PCF11	0.0285446	0.613509	-0.223894
STYXL1	0.0286007	0.613509	0.244758
ABHD12	0.0287917	0.616844	-0.0553459
CCDC28B	0.0289883	0.619924	-0.11376
EDA2R	0.0289783	0.619924	0.0264619
HIST2H2AB	0.0290041	0.619924	-0.131724
SNHG22	0.0290478	0.620366	-0.00163902
CASP3	0.0291559	0.621268	0.364564
FAM120C	0.0291589	0.621268	0.0298602
TSPYL1	0.0291289	0.621268	-0.863046
AC027601.2	0.0292794	0.623345	NA
ROGDI	0.0293811	0.624528	0.0823071
THBS3	0.0293639	0.624528	0.043419
SIGLEC12	0.0294667	0.625365	0.00403778
SURF6	0.0294651	0.625365	0.461673
AC090152.1	0.0296455	0.626588	0.00384726
MTMR9	0.0295529	0.626588	-0.109775
NOA1	0.0296633	0.626588	0.0758767
RPL15	0.0296571	0.626588	0.397519
THTPA	0.0296106	0.626588	-0.727005
USP6	0.0295829	0.626588	NA
SULT1A1	0.02973	0.627507	0.481205
PDCD6	0.0298265	0.628633	0.781544
RPS19BP1	0.0298298	0.628633	0.0152427
AC073508.3	0.0300359	0.628767	-0.00637031
AL162390.1	0.0299725	0.628767	NA
ANXA2R	0.0300197	0.628767	-0.137927
CWF19L2	0.0299184	0.628767	-0.424217
IRAK1BP1	0.0300379	0.628767	0.0138049
MRPL20	0.0300426	0.628767	0.178634
RBM4B	0.0299729	0.628767	0.0309216
RNF181	0.0300453	0.628767	0.406237
TMEM106B	0.0299454	0.628767	0.0192491
ZNF606	0.0301073	0.629577	0.0725157
MED11	0.030135	0.629669	0.126911
AC005070.3	0.0302049	0.630643	0.000565447
HLA-H.7	0.030294	0.631043	-0.00011615
OLMALINC	0.0302803	0.631043	-0.136216
TAPBPL	0.0302788	0.631043	0.299205
AC015912.3	0.0303808	0.631156	0.0021255
C1QTNF3	0.0303927	0.631156	-0.0395459
CEP128	0.0303444	0.631156	-0.00754269
PRKCSH	0.0303829	0.631156	0.184246
NBEAL1	0.0304775	0.631938	0.00580807
PHLPP1	0.0305238	0.631938	-0.181002
PRPF4	0.0305069	0.631938	-0.17925
ROBO4	0.0304665	0.631938	-0.27411
HINT3	0.0305636	0.631945	-0.196142
NOC3L	0.0305708	0.631945	0.073384
EEF1B2	0.0306457	0.633008	-0.844701
PARVG	0.0307497	0.63394	0.408459
SMARCC2	0.030761	0.63394	-0.0648367
TUBA1A	0.0307549	0.63394	-0.706151
AC067930.4	0.0307953	0.634164	NA
MELTF	0.0308686	0.635188	-0.0154714
UTP25	0.0309053	0.635461	NA
PPP1R2B	0.0309608	0.635765	NA
PYM1	0.0309889	0.635765	0.0283099
TXLNGY	0.0309906	0.635765	-0.184555
ABCC6P2	0.0310398	0.635854	0.0162049
E4F1	0.0310849	0.635854	0.129368
HIF1AN	0.0311124	0.635854	0.112701
PHF3	0.0310421	0.635854	-0.264604
RAB22A	0.031097	0.635854	0.0493537
AC011379.1	0.0312218	0.637607	NA
AIF1	0.0313902	0.639806	1.23515
CASC1	0.031424	0.639806	-0.179443
MATN1-AS1	0.0314114	0.639806	-0.0615628
PLPPR3	0.0313584	0.639806	0.0218372
ERAP1	0.0315133	0.640661	0.10117
LGALS12	0.0314986	0.640661	0.0111767
FAM30A	0.0315768	0.640988	0.0595473
STAC3	0.0315538	0.640988	-0.00912549
ECHDC1	0.0316169	0.641087	0.107519
MDS2	0.0316342	0.641087	NA
TUBGCP5.1	0.0316528	0.641087	-0.000425023
BRAF	0.0317448	0.641511	-0.141787
PIGHP1	0.0317344	0.641511	-0.00294381
RPL36AP45	0.0317334	0.641511	0.000597169
GLOD4	0.0317905	0.641955	0.182493
CD2BP2	0.0318276	0.642225	0.30247
DENND4B	0.0319253	0.642758	-0.305463
SPATA41	0.03189	0.642758	NA
USP38	0.0319176	0.642758	-0.0461166
C7orf49	0.0320388	0.642799	0.00491426
DPM3	0.031985	0.642799	0.174975
POLR3B	0.0320702	0.642799	0.0423048
PTCRA	0.0320809	0.642799	NA
SEC61B	0.03207	0.642799	0.208781
SFPQ	0.0320263	0.642799	-0.169556
UBA3	0.0320936	0.642799	0.19944
ADORA2A	0.0321576	0.643197	0.0154627
LINC01136	0.032161	0.643197	-0.0811271
PSMD9	0.0321868	0.643202	0.15069
REX1BD	0.0322088	0.643202	0.591081
CNPY3	0.0322456	0.643462	0.471161
CITED4	0.0322942	0.643482	0.0622595
GOT2	0.0322746	0.643482	-0.0410962
MRPL14	0.0323278	0.643678	0.156258
ANAPC5	0.0324906	0.646235	0.38384
ATG4B	0.032504	0.646235	0.223482
MRPL46	0.0325395	0.646465	0.00994808
VKORC1	0.0325696	0.646589	0.101524
CD8A	0.0326418	0.646598	NA
LOC101929823	0.0326066	0.646598	NA
PNPLA8	0.0326211	0.646598	-0.200055
DGCR11	0.0327561	0.648389	NA
FAM212A	0.0328868	0.650024	0.01413
FAM86DP	0.0328655	0.650024	0.0551354
AC004069.1	0.0330354	0.651722	NA
EIF2S3	0.0330504	0.651722	1.5646
MIR570	0.033069	0.651722	NA
SHKBP1	0.0330263	0.651722	0.327259
TPM2	0.0331272	0.652394	-0.239523
AC005005.3	0.0332797	0.652721	NA
AC020765.2	0.0331901	0.652721	-0.00993752
AL137003.1	0.0332886	0.652721	NA
SLC25A20	0.0331962	0.652721	0.0933127
SNRPD1	0.0332774	0.652721	0.0342587
TMEM60	0.0332763	0.652721	0.0403862
PGBD2	0.0333736	0.653914	-0.193473
MLF2	0.0334013	0.653919	0.129769
RUVBL2	0.0334221	0.653919	0.132415
AC009309.1	0.0335423	0.654348	NA
AC015908.3	0.0336349	0.654348	NA
AC231533.2	0.0338646	0.654348	0.00130015
AL035413.1	0.034047	0.654348	-0.00792084
AURKAIP1	0.0338248	0.654348	0.131711
CCNYL1	0.0338117	0.654348	-0.0258053
CDKL3	0.0336371	0.654348	-0.0520348
CHAF1B	0.0339063	0.654348	0.00864131
CT45A5	0.0339113	0.654348	NA
CT45A9	0.0339113	0.654348	NA
FAM173A	0.0341212	0.654348	0.0981292
GLUD1P2	0.0338489	0.654348	NA
LSM10	0.0337225	0.654348	0.297418
NOP10	0.0335932	0.654348	0.274656
PTS	0.0341017	0.654348	-0.208514
RARRES2P4	0.0336754	0.654348	0.00440631
RNVU1-15	0.034102	0.654348	-0.261786
SEC62	0.0336708	0.654348	0.573487
TIMM8B	0.0340403	0.654348	0.297483
TNRC6C	0.0339963	0.654348	-0.0665283
TSPAN17	0.0339121	0.654348	-0.260923
TXNIP	0.0339326	0.654348	0.563363
URM1	0.0340538	0.654348	0.34762
UTP15	0.0336989	0.654348	-0.0775029
WARS	0.0338435	0.654348	0.154246
ZCCHC14	0.034015	0.654348	-0.0237385
ZFYVE21	0.0338989	0.654348	0.282888
ZNF776	0.0341097	0.654348	0.196305
ERAL1	0.0341861	0.654612	0.19758
PDDC1	0.0342317	0.654612	NA
TAF13	0.0342099	0.654612	-0.0854308
TBCEL	0.0341785	0.654612	-0.0279874
DDIT3	0.0342759	0.654683	-0.264106
GPATCH11	0.034308	0.654683	-0.0332986
SLC25A4	0.0342992	0.654683	-0.350396
AL136040.1	0.0344164	0.655348	NA
GNAO1	0.0345172	0.655348	0.000165071
HPGD	0.0345366	0.655348	-0.00380535
OAZ3	0.0345218	0.655348	NA
PIGS	0.0344052	0.655348	-0.0577722
PLXDC2	0.03453	0.655348	-0.58504
SLC1A6	0.0345225	0.655348	2.11055
ZNF510	0.0345336	0.655348	0.0382859
C4orf45	0.034561	0.655351	-0.104012
H2AFZ	0.034692	0.657374	0.230508
ARL6IP6	0.0347301	0.657636	0.0641976
TELO2	0.0347669	0.657872	0.0113867
RGS1	0.0347914	0.657876	-0.0745792
EXOSC9	0.034831	0.658165	0.145607
FAM241A	0.0349429	0.6589	-0.221136
MOBP	0.0349399	0.6589	NA
RCN1	0.0349158	0.6589	0.0436488
ATL3	0.0350409	0.658909	0.0478446
NTAN1P2	0.0350136	0.658909	NA
PPM1G	0.0350091	0.658909	0.0972594
RRAGC	0.0350291	0.658909	0.152586
ANP32AP1	0.0350876	0.65933	0.0147807
RGPD5	0.0351243	0.659561	-0.361334
CALM2P2	0.0352145	0.659777	0.00107755
PAGR1	0.0352333	0.659777	-0.0723096
SRBD1	0.0351656	0.659777	0.162263
UIMC1	0.0352148	0.659777	0.0912518
AC092755.2	0.0354103	0.660573	-0.003809
E2F4	0.0353025	0.660573	0.186111
PPIAP11	0.0354094	0.660573	1.2317e-05
TMC8	0.0353314	0.660573	-0.524837
WASF4P	0.0354223	0.660573	0.000257691
YOD1	0.0353983	0.660573	0.060021
GPD2	0.0355466	0.662436	-0.0576932
ARL2	0.0356404	0.662675	0.613703
EIF5B	0.0357064	0.662675	0.242725
LCMT1-AS1	0.035689	0.662675	0.00918011
METTL12	0.0356853	0.662675	0.00513836
NEDD4L	0.0356442	0.662675	-0.049788
PSMB10	0.0356091	0.662675	0.512975
EXOC8	0.0357407	0.662857	-0.265472
PDE7A	0.0358666	0.663023	0.0649703
RPARP-AS1	0.0358039	0.663023	0.272313
SAT1	0.0358361	0.663023	-0.64678
STAG2	0.0358722	0.663023	0.16768
ZC3HAV1L	0.035781	0.663023	0.00373461
ZNF529-AS1	0.0359945	0.664829	0.0467148
OST4	0.036036	0.665142	-0.0314953
ERAP2	0.0360786	0.665474	-0.0237213
AC004967.1	0.0362523	0.665516	-0.00253739
CREBBP	0.0361753	0.665516	-0.130173
CYFIP1.1	0.036213	0.665516	0.00173654
EPC1	0.0362396	0.665516	-0.387632
LINC00954	0.0362737	0.665516	-0.115789
PSMB1.1	0.0362633	0.665516	0.000779326
RPSAP45	0.0362776	0.665516	3.43615e-05
ZNF891	0.0361759	0.665516	0.0559672
PPT1	0.0363205	0.665852	0.350351
ADAT1	0.0364145	0.666092	0.0976584
ARF4	0.0364193	0.666092	-0.0875813
CREB1	0.036419	0.666092	-0.182393
GOLGA2P10.1	0.0365306	0.666092	-0.00568078
LOC100129203	0.0365181	0.666092	NA
METTL5	0.0364496	0.666092	0.140219
NUTM2B-AS1	0.0365237	0.666092	0.120611
PSMB2	0.0365305	0.666092	0.231799
SPATA24	0.0365637	0.666248	-0.019067
ARSK	0.0367499	0.666332	0.0578928
CDIPT	0.0366453	0.666332	0.250639
GABARAPL1	0.0366837	0.666332	-0.291778
HTR1B	0.0367417	0.666332	0.0492406
KIAA0895	0.0366388	0.666332	-0.0095188
RN7SL600P	0.0367063	0.666332	NA
THOC7	0.036768	0.666332	0.0677548
TIMP3	0.03679	0.666332	-0.913285
TRGV7	0.0366252	0.666332	-0.000175094
AC005261.4	0.0368515	0.666548	NA
C9orf116	0.0368758	0.666548	0.0179711
CU639417.1	0.0368462	0.666548	-0.0103436
MPLKIP	0.0369172	0.666851	0.267537
GTPBP10	0.0369594	0.667167	-0.233124
AC008560.1	0.0370997	0.668356	-3.07583e-05
AC011899.2	0.0372784	0.668356	NA
AL118516.1	0.0371377	0.668356	-0.0125945
C20orf27	0.0372263	0.668356	0.15279
CCT6A	0.0373216	0.668356	0.079425
CFAP157	0.0372641	0.668356	0.00195244
FUS	0.0372501	0.668356	0.398643
LIMK1	0.0372802	0.668356	0.0628747
RN7SL473P	0.037135	0.668356	NA
SHD	0.0373171	0.668356	0.00873551
TAGAP	0.0372056	0.668356	-0.414661
WDR20	0.0372134	0.668356	-0.115853
TPM3P1	0.0373798	0.668955	0.000918666
DSCR3	0.0374988	0.669618	0.00718461
HIST1H2AE	0.0375158	0.669618	-0.802421
RSRC1	0.0374682	0.669618	0.107783
TMEM72	0.037506	0.669618	NA
AC246787.2	0.0377206	0.670421	0.00183466
BUB1B	0.0378595	0.670421	0.000899976
ETV3	0.0375893	0.670421	-0.194333
INF2	0.0378829	0.670421	0.025153
ISCU	0.0378797	0.670421	0.290347
LINC00299	0.0378242	0.670421	NA
PRTG	0.0377684	0.670421	-0.162914
RECK	0.0377661	0.670421	0.022264
RMDN3	0.0378228	0.670421	0.400826
RNF44	0.0376544	0.670421	-0.250422
SDAD1	0.0377706	0.670421	0.373653
SNX3	0.0378303	0.670421	0.403477
TMEM246	0.0376975	0.670421	-1.56315
UBE2SP1	0.0379618	0.671378	-0.00244679
ZDHHC16	0.0380849	0.673116	0.114651
AL669831.1	0.0382079	0.673396	-0.00141044
APLF	0.038242	0.673396	0.00825191
GRAMD4	0.0381794	0.673396	-0.108179
KRI1	0.0381691	0.673396	0.0803366
MESDC2	0.038155	0.673396	0.000312463
ZNF512	0.0382501	0.673396	0.257037
H3F3BP1	0.0383674	0.673708	-4.41361e-06
PEBP1	0.0383252	0.673708	0.128824
PSMC1P1	0.0383436	0.673708	0.00227717
ZBTB39	0.0383441	0.673708	-0.181823
ZNF213-AS1	0.0384804	0.675254	2.91587e-05
HIST1H2AJ	0.0385839	0.676441	-0.0922576
N4BP2L1	0.0385981	0.676441	0.296334
AC093673.1	0.0386905	0.676769	0.00112207
HK2	0.0386918	0.676769	0.044702
KNL1	0.038658	0.676769	0.0014414
ZNF146	0.0387323	0.677039	-0.28133
GINS3	0.0387903	0.677285	-0.00154922
NME4	0.0387964	0.677285	0.146499
DAPK1	0.038847	0.677731	-0.790958
AC020911.2	0.0389291	0.678289	-0.00989007
POLE	0.0389094	0.678289	-0.0191604
MED8	0.0389824	0.678781	0.170512
ACAT2	0.0390711	0.679887	0.0247591
CARD19	0.0391034	0.680013	0.493908
B3GAT3	0.0393512	0.683882	0.143907
AL353708.3	0.0395328	0.683962	NA
ARHGAP18	0.0394595	0.683962	0.0108992
ATP5E	0.0394524	0.683962	0.00248622
H2AFX	0.0394544	0.683962	0.021998
IFT172	0.0395266	0.683962	-0.211684
SOGA1	0.0395212	0.683962	-0.100459
UFC1	0.0393994	0.683962	0.489119
AC104232.1	0.0397506	0.684307	0.00129305
AL117332.1	0.0399611	0.684307	-0.0124399
AL591623.1	0.0397841	0.684307	NA
ALDH16A1	0.0401227	0.684307	0.0358921
CALHM2	0.0400949	0.684307	0.017991
COX6A1	0.0399265	0.684307	0.144875
ENO2	0.0400962	0.684307	0.013081
GATC	0.0399526	0.684307	0.11976
GEM	0.0397783	0.684307	NA
HEXA	0.0400074	0.684307	0.312107
IL24	0.0401343	0.684307	0.00347584
MPZL3	0.040001	0.684307	-0.0105067
MROH6	0.0396745	0.684307	-0.00389181
NEDD8	0.0397205	0.684307	0.243647
PHBP19	0.0400442	0.684307	0.000811641
PMPCA	0.0397637	0.684307	0.136975
SNX29	0.0399948	0.684307	0.0947343
SPA17	0.0400512	0.684307	-0.0687069
STAG1	0.0399239	0.684307	-0.279113
TIMP1	0.0398896	0.684307	0.438589
TUBA1B	0.0401147	0.684307	0.19845
UACA	0.0398584	0.684307	-0.131175
Z97989.1	0.0399148	0.684307	NA
AC008440.1	0.040378	0.685485	-0.000822111
AP000253.1	0.0402746	0.685485	NA
BSG	0.0404753	0.685485	0.693666
BTG1	0.0404308	0.685485	0.00376543
DDX23	0.0403821	0.685485	0.0575854
ME2	0.0403798	0.685485	0.0715013
MTND5P11	0.0404421	0.685485	6.01388e-05
PIN4P1	0.0402362	0.685485	-0.000316915
SLIRP	0.0402913	0.685485	0.526852
SNN	0.0403292	0.685485	0.11631
ZBTB21	0.0404821	0.685485	-0.163741
MRPL21	0.040592	0.686916	0.220854
AC010654.1	0.0406837	0.687609	NA
SRSF6	0.0406732	0.687609	-0.143189
DNAJA3	0.0407687	0.688185	0.123902
TRMT112P6	0.0407495	0.688185	0.00100442
AC083949.1	0.0408323	0.68866	NA
APOM	0.0410252	0.68866	-0.111668
DYNLL2	0.0409608	0.68866	-0.235814
FAM104B	0.0410259	0.68866	0.126755
GPCPD1	0.040995	0.68866	-0.213797
LINC02273	0.0408666	0.68866	NA
MMS22L	0.040999	0.68866	0.0199704
SCOC	0.0410046	0.68866	0.235469
UNC119	0.040916	0.68866	0.104319
ATL2	0.0412436	0.689666	-0.0661149
ERICH1	0.0414323	0.689666	1.69225
FGR	0.0411959	0.689666	0.741007
FLAD1	0.0411738	0.689666	0.273163
IFFO1	0.0412888	0.689666	0.0230141
IK	0.0412261	0.689666	0.267464
MRPL51	0.0413103	0.689666	0.101166
NDUFAF2	0.0413923	0.689666	0.102863
P2RX4	0.0414427	0.689666	0.160533
PDZD2	0.0413832	0.689666	-0.553481
PSMA7	0.0411708	0.689666	0.464117
SPAG16	0.041268	0.689666	0.0866351
SUMO3	0.0414181	0.689666	0.266485
ZCRB1	0.041334	0.689666	0.114866
FCMR	0.0415801	0.691173	0.191229
LSM6	0.0416227	0.691173	0.162267
MYEF2	0.0416354	0.691173	-0.116267
STX2	0.0415879	0.691173	0.0169169
SCARF1	0.0416683	0.691295	-0.695751
FANCM	0.0418455	0.693384	0.0488766
RPL26L1	0.0418446	0.693384	0.0780228
TCTA	0.0418711	0.693385	0.273129
BAZ1A	0.0419952	0.694589	0.160918
LOC105378645	0.0419775	0.694589	NA
AC117513.1	0.0420511	0.694664	-0.00135073
COG3	0.0420481	0.694664	-0.109966
LSS	0.0420897	0.694878	0.073618
EEF1G	0.0421436	0.695344	0.450307
PNMT	0.042186	0.695619	-0.402113
AC022413.1	0.0422404	0.695668	NA
CSTF2	0.0422323	0.695668	0.155914
HIST2H2BF	0.0423369	0.696034	-0.622566
SPTA1	0.0423398	0.696034	-0.00169335
ZNF672	0.0423145	0.696034	-0.00852235
KLHDC10	0.0423813	0.696294	0.0195145
PNRC1	0.0425706	0.698979	-1.14306
HSD17B8	0.0426229	0.699402	0.0729162
RCC1L	0.0426481	0.699402	0.0464698
BMP3	0.0427341	0.700389	0.0147756
AACS	0.0429166	0.701412	0.0700365
AC010864.1	0.0429246	0.701412	NA
AC092809.3	0.0428748	0.701412	0.000918354
TIMM17A	0.0429262	0.701412	0.0423788
TMBIM4	0.0428799	0.701412	0.295696
ATRX	0.0430227	0.702566	-0.404791
ARL6IP4	0.0432275	0.702708	0.0175643
CDC42P6	0.0430853	0.702708	0.000508075
CSK	0.0432123	0.702708	0.0244375
EVL	0.0431577	0.702708	0.133507
IL2RA	0.0431805	0.702708	0.0180201
LUC7L3	0.043228	0.702708	0.353618
NUTF2	0.0432242	0.702708	0.150887
ZNF783	0.0432391	0.702708	0.0608
RPRD2	0.0433114	0.70346	-0.150436
INTS8	0.0433533	0.703718	0.171092
RNF212	0.0433837	0.703788	-0.0181547
AL162595.1	0.0434834	0.704561	NA
CDAN1	0.0434794	0.704561	-0.17531
PAICS	0.0435294	0.704885	0.00282468
PSMD11	0.0435678	0.705084	0.357869
ERCC6L2	0.0436138	0.705408	-0.125317
HLA-DPB1	0.043719	0.706478	1.1177
NCOA5	0.0437322	0.706478	-0.173117
CPNE1	0.0439382	0.707553	0.273048
DUT	0.0438476	0.707553	0.222286
FAM135A	0.0439404	0.707553	-0.229708
HTATIP2	0.0439315	0.707553	0.226204
TIMM8BP2	0.0439557	0.707553	0.00175763
TMEM109	0.0439399	0.707553	0.263595
AC007773.1	0.0441334	0.707945	NA
AC087239.1	0.044064	0.707945	-0.00361481
GOLGA8B	0.044137	0.707945	-0.317505
NRIP3	0.0441211	0.707945	0.00602993
RSRC2	0.0440466	0.707945	-0.234981
VDAC3	0.0440907	0.707945	0.449938
DSC2	0.0442412	0.708356	-0.0509967
RAB13	0.0442204	0.708356	-0.109441
RNF175	0.0441928	0.708356	0.00708516
HSP90B2P	0.0442793	0.708548	NA
AC008567.3	0.0444161	0.7093	NA
HMGN2P6	0.0444136	0.7093	-0.00010368
IREB2	0.0444167	0.7093	-0.0515141
LANCL2	0.0444312	0.7093	0.0494268
TESK2	0.0445656	0.711027	-0.126001
AC005726.2	0.0446673	0.711716	3.17226e-05
MPST	0.0446429	0.711716	0.0638784
SLC22A16	0.0446878	0.711716	0.145084
ABHD5	0.0447326	0.711722	-0.0584695
AC092979.1	0.0447407	0.711722	NA
RTN4	0.0447724	0.711807	0.364107
MCM7	0.0448308	0.712318	0.0722566
AC007114.1	0.0448965	0.712943	NA
STMN3	0.0449885	0.713984	0.359535
AC005540.1	0.0450277	0.714188	NA
MEGF9	0.045104	0.714978	-0.198167
CAPZA2	0.0451321	0.715006	0.463791
PAXIP1	0.0452064	0.715764	0.0164114
CDADC1	0.0452979	0.716375	-0.517183
RALA	0.0452771	0.716375	0.192689
B3GNT9	0.0454279	0.71801	-0.014703
SMPDL3A	0.0454574	0.718056	0.00282399
WDR18	0.0454865	0.718098	0.105542
ATR	0.0456003	0.719055	0.0194462
LINC01749	0.0455862	0.719055	NA
GPR18	0.0456495	0.719412	-0.0789281
POM121C	0.0456852	0.719555	0.00619783
ZFYVE16	0.0457633	0.720366	-0.086657
MXD1	0.0458309	0.720553	-0.395071
NDUFB4P11	0.045817	0.720553	NA
NME6	0.045861	0.720553	0.132927
PYCARD	0.0458817	0.720553	0.171589
AF131215.6	0.0459356	0.720563	NA
SLC31A1	0.0459218	0.720563	-0.0242408
FAM49A	0.045963	0.720575	0.00631459
ADGRV1	0.0461967	0.720894	-0.0526277
CT45A1	0.0462032	0.720894	NA
CYB5R3	0.0460607	0.720894	0.414895
FAM200B	0.0461132	0.720894	0.00675569
GAPDHP1	0.0461676	0.720894	8.50231e-06
MORF4L1	0.0462231	0.720894	0.0820213
NDUFB7	0.0460759	0.720894	0.360975
RGL4	0.0461421	0.720894	0.169164
WDR76	0.0461285	0.720894	0.00118338
AC068631.3	0.0462921	0.721554	0.000554034
CEP120	0.0463445	0.721955	-0.168853
COPB2	0.0463766	0.72204	0.283425
AC004854.2	0.046712	0.724648	6.38936e-05
AHCTF1P1	0.0466906	0.724648	NA
HIGD1B	0.0467291	0.724648	-0.0038778
LRRC37B	0.0467273	0.724648	-0.0184506
NUDT17	0.0467316	0.724648	-0.742475
PIK3CD	0.0466751	0.724648	-0.296152
TIGAR	0.0466751	0.724648	-0.021078
AC242842.1	0.0468929	0.726732	0.000579735
GRAP2	0.0469527	0.727243	NA
AC004825.2	0.0471953	0.728915	0.0014721
APITD1	0.0471042	0.728915	NA
CT45A6	0.0471782	0.728915	NA
DYTN	0.0471213	0.728915	0.135509
TREM1	0.0471486	0.728915	-0.231261
CCL4L2	0.0474803	0.72937	-0.183784
CNOT7	0.0474944	0.72937	0.500045
CT45A10	0.0474592	0.72937	NA
FZD2	0.0473067	0.72937	NA
IDH2	0.0474375	0.72937	0.401232
MSLN	0.0474592	0.72937	NA
MTHFD1L	0.0473023	0.72937	0.0228182
NCKIPSD	0.0474543	0.72937	0.102578
SH3BP4	0.0473735	0.72937	-0.00265878
WASIR1	0.0473911	0.72937	0.00707008
CEP126	0.0475401	0.729659	-0.152259
AC009093.2	0.0476201	0.730266	NA
LINC00969	0.0476877	0.730266	-0.00101436
MED20	0.0476685	0.730266	0.0979665
UQCRC1	0.0476668	0.730266	0.259724
AC051619.7	0.0477782	0.730736	-0.0146538
MANSC1	0.0477643	0.730736	0.0804622
PPARA	0.0477994	0.730736	0.0309465
NAGA	0.0478505	0.731105	0.112506
ALDH4A1	0.0480869	0.733191	-0.113331
BTF3L4	0.048312	0.733191	0.195935
CALM3	0.0485018	0.733191	0.401993
CENPBD1P1	0.048377	0.733191	0.120416
GEMIN2	0.0484967	0.733191	0.0451385
HDDC2	0.048183	0.733191	0.104964
KIF23	0.0483929	0.733191	0.0061151
NELL2	0.0482859	0.733191	NA
PRKAB2	0.0483538	0.733191	-0.183982
PSMB1	0.0480226	0.733191	0.226568
REPIN1	0.0481592	0.733191	0.250896
RSF1	0.0484284	0.733191	-0.0819983
SGCZ	0.0483523	0.733191	-0.305978
SNX5	0.0484607	0.733191	0.0324298
SOS2	0.0483102	0.733191	-0.107803
SUPT4H1	0.0481382	0.733191	0.00495978
TBC1D16	0.0483982	0.733191	-0.0274562
TOR1A	0.0483864	0.733191	0.0556589
TRAPPC2L	0.0482807	0.733191	0.0878817
ZNF251	0.0485546	0.733578	-0.291047
UBB	0.0486223	0.734191	0.47017
EIF1	0.0487319	0.735026	-0.454236
KCTD20	0.0487297	0.735026	-0.108672
ARRDC4	0.0487862	0.735414	-0.0778851
GTF2IP20	0.048812	0.735414	-0.00177027
NDUFA1	0.04886	0.735728	0.803411
PTPRCAP	0.0489225	0.736258	-0.000543292
IGHG2	0.0489521	0.736296	0.0168132
MAN1B1	0.0489904	0.736331	0.126769
ZNF410	0.0490089	0.736331	0.00703829
PLCXD2	0.0490411	0.736406	0.00967325
AC006504.5	0.0491289	0.736787	0.00118357
DTX3L	0.0491139	0.736787	0.0886287
PRSS23	0.0491482	0.736787	-0.883526
NMNAT1	0.0491755	0.736789	0.250162
AL592295.4	0.0493686	0.736791	-0.00236613
CRIPAK	0.0494524	0.736791	-0.00531806
DEFB1	0.0492991	0.736791	NA
DLG5	0.0493909	0.736791	-0.651791
ERGIC3	0.049302	0.736791	-0.00136705
LAP3	0.0494284	0.736791	0.0895033
MAK	0.0493462	0.736791	-0.0999501
MRPL3	0.0492856	0.736791	0.0441114
NUS1	0.0494752	0.736791	0.0496618
SPOCK2	0.0492113	0.736791	0.0116561
TESK1	0.049475	0.736791	0.0110797
NFKBID	0.0495314	0.737223	-0.0765479
EIF3D	0.0495866	0.737639	0.274051
AC002553.1	0.0497094	0.738565	NA
MGAT4A	0.0497308	0.738565	-0.0912586
ZNRF1	0.0497267	0.738565	0.245643
RHOBTB2	0.0497941	0.739099	-0.0129795
HIST1H4J	0.0498342	0.739289	0.0156578
HOXA9	0.0499073	0.739967	0.307749
AC068473.1	0.0500558	0.740377	NA
BRIP1	0.0502193	0.740377	0.00608843
FKRP	0.0500892	0.740377	-0.173484
HSPA1L	0.0501559	0.740377	-0.726485
IGLL3P	0.0501381	0.740377	0.000460243
JMJD6	0.0501524	0.740377	-0.175195
MED14	0.050095	0.740377	-0.14175
PJVK	0.0501227	0.740377	-0.0380504
SEPW1	0.0500711	0.740377	0.000915185
SLC6A9	0.0501883	0.740377	0.00792545
YPEL5	0.0502358	0.740377	-1.04986
MAP4K3	0.0503678	0.741917	-0.244215
B3GALT4	0.0505056	0.741928	NA
GRAMD1B	0.0504989	0.741928	-0.378681
HYDIN2	0.0504363	0.741928	NA
MYH11.1	0.050423	0.741928	-0.00222665
NLRX1	0.0504721	0.741928	0.0803758
CALHM6	0.050553	0.742127	0.162245
FOXP1-AS1	0.050574	0.742127	0.0275109
ABHD17AP3	0.0519309	0.742966	0.000229885
AC025178.1	0.0519754	0.742966	NA
AC073389.1	0.0517094	0.742966	-0.00735387
AC109454.2	0.0514325	0.742966	NA
ACTBP9	0.0520338	0.742966	0.000861031
APPL2	0.0518157	0.742966	-0.315801
BCL6-AS1	0.0506621	0.742966	-0.0132397
C7orf25	0.0511821	0.742966	NA
CD300C	0.0508117	0.742966	0.0204633
CD300LF	0.0515166	0.742966	0.0983885
CD79B	0.051284	0.742966	0.107118
DPEP3	0.0517638	0.742966	-0.0494044
DR1	0.0512916	0.742966	-0.166307
DYNC1I2P1	0.052059	0.742966	0.00125609
ECM1	0.051919	0.742966	-0.0183992
EIF5A	0.0519339	0.742966	0.480233
ERCC3	0.0510011	0.742966	0.100852
GCSAML	0.0515032	0.742966	-0.223217
GGA2	0.0513469	0.742966	0.0807136
HNRNPLL	0.0519969	0.742966	-0.524631
HSPB11	0.0509283	0.742966	0.143304
ISPD	0.0518667	0.742966	-0.133487
KANSL1-AS1	0.0515907	0.742966	0.0738112
LAMTOR3	0.0520274	0.742966	0.160482
LDOC1	0.0510901	0.742966	0.359719
LOC102723701	0.0517719	0.742966	NA
LTB.4	0.051742	0.742966	0.0279217
LYSMD4	0.0514752	0.742966	0.0423684
MYL12B	0.0507438	0.742966	0.271953
NICN1	0.0515535	0.742966	-0.0292277
NPDC1	0.0518662	0.742966	0.0614056
PGAM4	0.05131	0.742966	0.0580462
PHF7	0.0520353	0.742966	0.14228
PRR34	0.0510147	0.742966	-0.0307887
PYGB	0.0518536	0.742966	0.0762232
RAB3GAP2	0.0513663	0.742966	-0.0046052
RIPOR3	0.0511365	0.742966	-1.11927
RNF43	0.0515282	0.742966	0.00383336
RNU5D-1	0.0515952	0.742966	-0.0813374
SNORA26	0.0510262	0.742966	-1.79704
SOCS5	0.0510852	0.742966	-0.263044
SPG20	0.0510305	0.742966	0.0071877
SSSCA1	0.0518612	0.742966	0.161441
SUMO2P1.4	0.0516903	0.742966	0.000255983
SYTL1	0.0517013	0.742966	0.336854
TMEM229B	0.0515557	0.742966	0.0723792
TOMM70	0.0519245	0.742966	-0.0696603
TPMT	0.0509315	0.742966	0.0225118
TRANK1	0.0507317	0.742966	0.119249
USP11	0.0509156	0.742966	-0.721951
ZNF695	0.0513863	0.742966	0.000107309
ZRSR2	0.0511514	0.742966	0.0756908
COG1	0.0521738	0.744212	-0.269116
PDXDC2P-NPIPB14P	0.0522539	0.744761	-0.162611
THUMPD3	0.0522948	0.744761	0.203295
ZNF814	0.0522943	0.744761	-0.168209
AL121601.1	0.0523225	0.744763	NA
DUSP15	0.0523984	0.745451	0.00464915
RHD	0.0524625	0.745971	0.00729426
DYNLL1	0.0525358	0.746621	0.292786
ZBTB45	0.0527081	0.748676	0.071836
GLRX2	0.0527482	0.748853	0.0341738
YAE1D1	0.0527953	0.749128	0.00147058
SP2-AS1	0.0528593	0.749644	-0.0475566
GRAPL	0.0531093	0.752729	0.0788447
ZFYVE27	0.0531325	0.752729	0.0271369
OGFOD2	0.0531911	0.752771	-0.0997161
STAP1	0.0531828	0.752771	0.0251767
ALG11	0.0533153	0.752901	0.0816538
BOD1L1	0.0533085	0.752901	-0.131675
GSTA4	0.0532975	0.752901	0.0566759
PPP1R16A	0.0532542	0.752901	-0.018969
SEPT7P7	0.0533394	0.752901	0.000357802
AC058791.1	0.0534489	0.753151	-0.0157208
LIX1L-AS1	0.0535228	0.753151	-0.101113
NCOR1	0.0534778	0.753151	-0.71757
NEDD4	0.0534006	0.753151	0.0736557
PRAM1	0.0535242	0.753151	0.196789
TRIAP1	0.0535142	0.753151	-0.196929
IWS1	0.0535934	0.753733	-0.134937
ACTR3C	0.0536615	0.753908	0.0330591
DAD1	0.0536355	0.753908	0.381911
CDC14A	0.0537158	0.754016	0.0751032
PARP4	0.0537249	0.754016	0.213804
ABCF2	0.0538648	0.754499	0.138693
CENPN	0.0538376	0.754499	-0.0163088
PPP2R1B	0.0538358	0.754499	0.000589515
TMEM63B	0.0538709	0.754499	0.0024336
FDPS	0.0539451	0.755147	0.132162
CRHR1	0.0540066	0.755227	NA
PSMB8.7	0.0539839	0.755227	0.00103247
GOT1	0.0540781	0.755837	0.0545083
RILP	0.0541106	0.755901	0.233996
SKIV2L2	0.0541846	0.756544	-0.000736023
ARHGAP4	0.0542857	0.757174	0.0739919
DIRC2	0.054282	0.757174	NA
DDX11	0.0544049	0.758399	-0.0120816
ZWILCH	0.0544296	0.758399	0.0216274
PDIA3	0.0544673	0.758534	0.578214
DOLK	0.0545391	0.759113	0.0329266
PAFAH1B2	0.054565	0.759113	0.768914
ZC3H12A	0.0546079	0.75932	-0.150696
IKBKE	0.0547584	0.761021	0.0976653
AP3S2	0.05485	0.761226	-0.0819004
EVC2	0.0548297	0.761226	0.00392021
HMGN1P36	0.0548809	0.761226	0.000120236
TBK1	0.0549114	0.761226	0.165344
ZNF574	0.0549138	0.761226	-0.325706
AC005229.4	0.0549507	0.761347	-0.00243346
AC098617.1	0.0551063	0.761942	NA
ARHGEF35	0.0550985	0.761942	0.0027534
FANCA	0.0550386	0.761942	0.021968
SGPL1	0.055085	0.761942	-0.165688
LINC00694	0.0551841	0.762629	0.00193023
LANCL3	0.0552346	0.762937	-0.003989
ULBP2	0.0552953	0.763385	NA
CD55	0.0553611	0.763904	-0.385299
CDC42BPA	0.0554189	0.763923	-0.173724
TBC1D8B	0.0554171	0.763923	-0.185668
CTSH	0.0554645	0.764162	0.020804
FAM133B	0.0555357	0.764683	0.0605434
IGFBP7-AS1	0.0556739	0.764683	0.022598
RPSAP18	0.0555609	0.764683	2.81587e-05
SDHA	0.055681	0.764683	0.108266
WDR47	0.055626	0.764683	-0.0683158
ZNF513	0.0556046	0.764683	0.0129865
ZNF709	0.0557001	0.764683	NA
LONRF3	0.0558551	0.766385	0.00456944
RABL2B	0.0558808	0.766385	0.129425
PHF11	0.0559334	0.766718	0.0654187
NCF4	0.0559834	0.766826	0.212102
PINX1	0.0559979	0.766826	-0.0253032
CD276	0.0561754	0.767933	NA
FADS2	0.0561923	0.767933	0.227799
OSCP1	0.0561912	0.767933	0.0190531
SETD1B	0.0561427	0.767933	0.104592
CCDC171	0.0562571	0.76843	-0.110746
MBIP	0.0563722	0.769615	0.0118279
KIF13A	0.056436	0.770097	-0.088297
AC090181.2	0.0564781	0.770283	NA
NRBF2	0.0565576	0.770376	-0.00552531
SERPINB10	0.0565704	0.770376	NA
SRP9	0.0565633	0.770376	0.117103
AC068491.4	0.0566308	0.770811	NA
ZNF277	0.0566944	0.771289	-0.0408142
PXN	0.0567581	0.771768	0.125413
DDX58	0.0568949	0.772744	-0.164853
LACTB2-AS1	0.0569442	0.772744	0.0860409
TTC5	0.0568774	0.772744	0.0672837
VPS35	0.0569321	0.772744	0.262622
AC012618.3	0.057247	0.772923	-0.00956539
AC139749.1	0.0571826	0.772923	NA
FASTK	0.0571071	0.772923	0.146556
GLIPR1L1	0.0572622	0.772923	NA
INGX	0.0570867	0.772923	0.00263525
[truncated: 25,060 more rows]

## Sheet: Figure 5b
Gene	p-value	FDR	log FC leukemic vs. preleukemic
CD96	5.01954e-12	1.35824e-07	0.600499
LGALS3BP	2.83608e-11	2.78637e-07	0.608598
MLLT3	3.08921e-11	2.78637e-07	-3.54066
SOCS2	3.99765e-10	2.64635e-06	-4.37409
BAHCC1	5.67186e-10	2.64635e-06	0.937917
AVP	5.86795e-10	2.64635e-06	-3.63285
LAPTM4B	7.46641e-10	2.8862e-06	-3.22391
DPPA4	7.11074e-09	2.40484e-05	-0.0382939
CLU	8.54626e-09	2.40484e-05	-3.21362
LOC101927745	8.8874e-09	2.40484e-05	-1.6214
NRG4	1.71303e-08	4.21391e-05	NA
TYROBP	3.06157e-08	6.90359e-05	2.91479
SPNS3	4.26779e-08	8.88324e-05	0.293041
TNFSF13B	6.98945e-08	0.000135091	0.656593
SLC38A1	9.93814e-08	0.000179277	0.0597698
PCDH9	1.28015e-07	0.000216497	-1.57369
HOXB3	1.66673e-07	0.000265294	0.129041
OSCAR	1.90734e-07	0.000286726	1.10925
PTGS1	2.11572e-07	0.000301312	-1.78653
ITGB2	2.79143e-07	0.000377667	0.439671
ANXA5	3.23395e-07	0.000416702	-0.40594
RNY1	4.90497e-07	0.000603289	0.0414364
SMYD3	8.44843e-07	0.000991532	0.245892
FAM241A	8.7944e-07	0.000991532	-0.221676
CRYBG1	9.18514e-07	0.000994163	0.0484158
CFD	1.02031e-06	0.00106187	0.690236
SPINK2	1.3143e-06	0.00131717	2.05455
SCN9A	1.49809e-06	0.00144775	-1.57243
RBPMS	1.77171e-06	0.00165312	-0.136207
CAVIN1	1.88906e-06	0.00170387	-2.87304
ZNF521	1.96137e-06	0.00170725	-0.192341
CHRM3	2.019e-06	0.00170725	-0.611558
COL23A1	2.13381e-06	0.00174772	-0.00535215
FAM129A	2.27614e-06	0.00174772	0.0710604
CD7	2.30096e-06	0.00174772	0.00542775
DTX3	2.32521e-06	0.00174772	-1.49465
ALDH1A1	3.87101e-06	0.00277395	-0.320714
LMNA	3.9677e-06	0.00277395	-0.514043
VNN1	3.99809e-06	0.00277395	-0.151167
CTSG	4.59903e-06	0.00308106	0.304268
TRHDE-AS1	4.66844e-06	0.00308106	NA
HLF	4.86121e-06	0.00313189	-0.854241
CRHBP	5.27473e-06	0.00331928	-3.88123
STAT4	5.59734e-06	0.00344223	-0.864695
IGLL1	5.7736e-06	0.00347173	0.0937184
BEX1	6.93646e-06	0.0040803	-1.23403
MZB1	8.29494e-06	0.00477559	0.16362
NRXN2	1.01436e-05	0.00571825	0.065148
CFH	1.1082e-05	0.00611976	-0.785173
CLIP2	1.256e-05	0.00679722	0.268102
DUXAP10	1.46593e-05	0.00777775	1.43629
PTMS	1.50332e-05	0.00782278	-0.0984185
EHD2	1.53408e-05	0.00783219	-0.517955
S100Z	1.88626e-05	0.00945192	0.0226009
TRG-AS1	2.11299e-05	0.0103669	0.266598
CCNA1	2.17823e-05	0.0103669	NA
MPO	2.1838e-05	0.0103669	0.546275
LOC440311	2.3279e-05	0.0108604	-0.105589
FUT4	2.75989e-05	0.0126576	0.270904
RASSF6	3.00268e-05	0.0135416	NA
MPL	3.05883e-05	0.0135687	-2.12217
CYTL1	3.46382e-05	0.0151173	-0.096132
SATB1	3.90419e-05	0.0167688	0.673649
BEX3	4.0188e-05	0.0169914	-0.140503
SMIM24	4.42294e-05	0.0184124	0.568132
DOCK1	4.91733e-05	0.020124	0.289703
NPDC1	5.00929e-05	0.020124	-0.20779
TLE4	5.0572e-05	0.020124	0.706808
FYB1	5.51681e-05	0.0216347	0.551505
ADGRE2	5.78375e-05	0.0223575	0.354384
DLK1	6.22558e-05	0.0236456	-1.04723
PRKG2	6.31325e-05	0.0236456	-2.04972
STON2	6.37912e-05	0.0236456	-0.33726
C9orf139	6.61661e-05	0.0241944	0.188793
HNRNPLL	6.82143e-05	0.0246108	-0.15254
ST6GAL2	7.18279e-05	0.0255736	NA
HEMGN	7.37403e-05	0.0259135	-1.72957
UMODL1	7.62261e-05	0.0264436	0.0192315
NPR3	8.08772e-05	0.027702	-2.32674
PROM1	8.65536e-05	0.0292757	0.821717
APOL4	8.80672e-05	0.0294199	-1.03979
PROK2	9.21598e-05	0.0304116	NA
IMPDH2	0.000100361	0.0326627	0.107409
EGLN3	0.000101396	0.0326627	0.34427
NRIP1	0.000103426	0.0329246	-1.34631
HCST	0.000112067	0.0352607	1.28441
LINC00221	0.000114796	0.0357041	0.405866
GAS7	0.000118828	0.0365382	0.279299
CORO2A	0.000134219	0.0408071	NA
MAGED2	0.000151662	0.0454122	-2.21622
AZU1	0.000152722	0.0454122	1.54506
CCDC74A	0.000168993	0.0497041	NA
PRSS21	0.000173691	0.0505209	0.608936
FAM19A2	0.000175504	0.0505209	-0.545819
MEG3	0.000205149	0.058433	-1.26531
CREM	0.000207777	0.058565	-0.1477
PRDX2	0.00021329	0.0594992	-0.0703999
SERPINI2	0.000219876	0.0603078	NA
FAM171B	0.000220646	0.0603078	NA
LOC400499	0.000238451	0.0645224	0.24135
HIST1H1D	0.000267091	0.0712639	-1.72667
SUCNR1	0.000268632	0.0712639	-0.0395677
AFF3	0.000285713	0.0747987	0.26088
HDGF	0.000287485	0.0747987	0.970022
MTURN	0.000304216	0.0767268	-1.6461
DNAJC1	0.000305127	0.0767268	0.935634
PLGLB1	0.000306141	0.0767268	1.16322
LINC01122	0.000309179	0.0767268	-2.49364
SLC25A27	0.000311336	0.0767268	NA
HSH2D	0.000311909	0.0767268	0.180375
CD180	0.000316488	0.0771519	NA
SNORD104	0.000332704	0.07969	0.422857
PRR15	0.000334505	0.07969	NA
LSP1	0.000335735	0.07969	0.296422
HSPA1L	0.000355636	0.0833618	-0.0571329
IL2RG	0.000357366	0.0833618	0.0685313
SH3KBP1	0.000360644	0.0834074	0.0501724
CST3	0.000377234	0.0865048	1.76013
CD151	0.000381355	0.086715	-0.672987
TAL1	0.000389079	0.0877341	-0.155951
CYBA	0.000405505	0.0906824	1.42375
CYB561	0.000412865	0.0909403	-0.224205
HIST2H2BC	0.00041853	0.0909403	0.726143
TTC7A	0.000418871	0.0909403	0.888805
ADGRE5	0.000420102	0.0909403	1.25069
TARBP1	0.000432553	0.0928924	0.505064
CALN1	0.0004411	0.0937412	0.884815
SLC27A2	0.000444845	0.0937412	-0.00355346
NDN	0.000446898	0.0937412	-0.473936
NDRG2	0.000455466	0.0939626	-0.434079
TBKBP1	0.000457267	0.0939626	NA
GLUL	0.00045967	0.0939626	0.721648
EEF1D	0.000461843	0.0939626	-0.0600802
EREG	0.000487586	0.0984597	-1.90054
TMEM246	0.000527008	0.105632	-1.38884
CLEC9A	0.000560651	0.110644	NA
RBFOX2	0.000561153	0.110644	-0.0510795
PLD1	0.000564281	0.110644	0.312936
SOCS2-AS1	0.000572495	0.111447	-2.83888
NUDT11	0.000606855	0.117292	NA
AFDN	0.000613672	0.117768	NA
HPGD	0.0006207	0.118278	NA
DYNLL2	0.000629985	0.119208	-0.057185
MAF1	0.00064126	0.12035	-0.438489
EDDM13	0.000644912	0.12035	1.20815
DPYSL2	0.000655041	0.121402	-0.236889
FTH1	0.00066942	0.123223	-1.54863
ZNF711	0.000690526	0.12625	-0.00670364
CLNK	0.000707872	0.128552	NA
TTLL7	0.000722862	0.129033	NA
FOSL2	0.000726371	0.129033	0.700148
HOXA5	0.000728829	0.129033	-0.00544334
LDLRAD2	0.0007348	0.129033	0.241453
LOC100129917	0.000738844	0.129033	-0.189944
PRELID2	0.000739131	0.129033	-0.238307
RIC3	0.000759962	0.131819	NA
NAP1L3	0.000806752	0.139044	-1.43944
CST7	0.000835856	0.143148	0.434103
CCDC74B	0.000849818	0.143727	NA
AMPH	0.000849859	0.143727	NA
KLHL13	0.000856673	0.14398	NA
C20orf197	0.000872509	0.145736	-0.0534845
EMCN	0.000894519	0.148227	NA
TSPOAP1	0.000898381	0.148227	0.174734
IRF1	0.000919356	0.150769	0.397377
CYYR1	0.000925399	0.150846	-0.252604
GATA2	0.00093817	0.151965	-2.6788
FAAH	0.0009462	0.151965	0.0889427
SRGAP2C	0.000949117	0.151965	-1.01916
RAP1GAP2	0.000964774	0.153564	-0.00826628
DST	0.000991149	0.156839	-0.636211
LMO2	0.00101717	0.157098	0.369619
MECOM	0.00101834	0.157098	-0.934384
TPD52	0.00101904	0.157098	-0.24535
STAB1	0.00102568	0.157098	0.316518
RNF2	0.00102576	0.157098	-0.0558313
OXT	0.00103425	0.157098	1.7813
CUX1	0.00103791	0.157098	1.39028
HACD1	0.00103923	0.157098	-0.430655
ZNF826P	0.00105093	0.157984	NA
RUNX2	0.00108305	0.161913	1.06685
PPIF	0.00109058	0.162142	-0.00725841
CTSA	0.00111096	0.162868	0.448746
SLC44A2	0.0011195	0.162868	-0.205759
STARD4-AS1	0.00112041	0.162868	0.0419714
IREB2	0.0011226	0.162868	0.0257495
CD38	0.00112555	0.162868	0.0250969
TRIO	0.00113573	0.163467	0.137753
PBX1	0.00116245	0.165461	-0.740025
IRGM	0.00116538	0.165461	NA
NCK2	0.00116793	0.165461	0.141793
ROBO4	0.00119033	0.166417	-0.236672
PTPRE	0.00119253	0.166417	1.32616
PIK3R1	0.0011949	0.166417	0.538061
DUSP10	0.00119928	0.166417	0.20576
HIST2H2BE	0.00120605	0.166503	1.85931
SLC8A3	0.00123914	0.170202	NA
ZSCAN1	0.00124902	0.170693	NA
RASGRP3	0.00128163	0.173705	0.264922
SKAP1	0.0012839	0.173705	-0.472333
SLC40A1	0.00129106	0.173806	-0.804423
LINC01137	0.0013165	0.176352	NA
MINPP1	0.00134097	0.178466	-0.0804087
PLOD2	0.00135055	0.178466	-0.862718
ENO2	0.00135825	0.178466	-0.309597
CA2	0.00135866	0.178466	0.0260767
AASS	0.00137137	0.179265	-1.54593
ZNF286B	0.00138051	0.179592	-0.11253
MMRN1	0.0014155	0.183263	-0.666159
IDH3G	0.0014313	0.184426	-0.45785
SLC22A17	0.00147903	0.189673	NA
PLP2	0.00149291	0.19055	0.230677
SH2D1A	0.00150563	0.191272	0.118265
ME3	0.00152193	0.191979	-0.141778
BIK	0.00152999	0.191979	-0.122558
PRDM16	0.00153248	0.191979	-0.198135
SOCS3	0.0015487	0.193116	-1.31356
INPP4B	0.0015714	0.195049	-0.865779
C8orf88	0.00158312	0.195605	-0.399888
FREM1	0.00159572	0.196266	-0.430198
ITM2A	0.00162	0.198351	-0.152858
FURIN	0.00163242	0.198972	0.229654
HOXB-AS3	0.00164793	0.199961	0.532099
LAG3	0.00178826	0.21602	NA
ZBTB49	0.00186965	0.223687	NA
TADA3	0.00188499	0.223687	0.712196
MVB12B	0.00189037	0.223687	0.36294
HLA-DOA	0.00189057	0.223687	-0.728586
NUDT10	0.00189306	0.223687	NA
RNASE2	0.00190939	0.224636	0.853749
SSBP3	0.00193678	0.226871	0.448548
TMCO4	0.00197267	0.230079	-0.341789
GNG11	0.00200521	0.232871	-1.4581
IRF2BP2	0.00201695	0.233234	1.41443
HLA-DRA	0.00203593	0.234393	0.0620745
CARMIL1	0.00204681	0.234393	-0.409945
FGFR1	0.00205296	0.234393	-0.0206863
QPCT	0.00207584	0.236009	NA
CDH7	0.00211465	0.239415	-1.42923
C3orf33	0.00219585	0.247573	NA
PRSS23	0.0022554	0.253231	NA
TIMP3	0.00226633	0.253407	-1.42479
KANK2	0.00233378	0.258131	-0.0219179
NKG7	0.00234976	0.258131	0.148062
CD99	0.00235079	0.258131	0.387369
PRKG1	0.00235389	0.258131	-1.56223
PPP6R1	0.00236462	0.258131	0.00779105
EFNB1	0.00236581	0.258131	NA
PHLDB2	0.00238361	0.259028	-1.00529
NAP1L1	0.00243148	0.263174	1.15632
DAPK1	0.00244302	0.263369	-1.27546
MTM1	0.0024784	0.266123	-0.00123671
SIAH2	0.00252679	0.270246	0.0772108
CAT	0.00262578	0.279729	0.798085
CFHR1	0.00264486	0.280656	NA
TMPO-AS1	0.00266974	0.281261	0.00638087
TTC37	0.00267135	0.281261	0.34404
PLXND1	0.00269219	0.282356	0.379436
HMGA2	0.00277089	0.289489	-0.0651625
CBL	0.00281861	0.292573	0.242707
DSG2	0.00282857	0.292573	-1.84208
MYCT1	0.00283285	0.292573	-0.411249
LRFN3	0.00291539	0.299953	NA
TESPA1	0.00294307	0.3007	-0.92623
ZNF385D	0.00294488	0.3007	-0.20088
PREX2	0.00298403	0.301739	-1.08294
REXO1L1P	0.00298482	0.301739	-0.0186238
PTPRM	0.00298851	0.301739	NA
GPR174	0.00309421	0.31125	0.342735
DCAF11	0.00311313	0.311832	-0.326606
STARD3	0.00312305	0.311832	-0.680508
ANGPT1	0.0031348	0.311855	0.647944
MARK2	0.00329129	0.325643	0.0652317
ESR2	0.00329746	0.325643	-0.148807
CCDC149	0.00331256	0.325944	0.0166439
JMJD1C	0.00343014	0.33518	0.266325
CNTRL	0.00343455	0.33518	0.429962
PLAC8	0.00344359	0.33518	0.00567586
FGD5	0.00357225	0.345489	NA
RABL2A	0.00357504	0.345489	0.198718
RXFP1	0.00365962	0.352405	-1.09028
NETO2	0.00376218	0.360552	-0.0139552
LRRC37A	0.00377088	0.360552	-0.00158339
LINC00891	0.00378847	0.360959	2.271
GBP1P1	0.00382101	0.362782	NA
BID	0.00389053	0.367171	0.0366378
MACF1	0.00389438	0.367171	1.54248
PDE3B	0.00399156	0.375026	0.0137542
TSR2	0.00407591	0.381626	-0.150926
PLCB4	0.00410131	0.381713	-3.11703
RIPOR3	0.00410505	0.381713	-0.848445
C16orf74	0.00412428	0.382188	0.0766129
LNCAROD	0.00414326	0.382637	0.0171879
AZI2	0.00420455	0.386976	-0.620941
DUXAP8	0.0042614	0.389567	0.414998
SPON2	0.0042675	0.389567	0.0636128
SYNE2	0.00427589	0.389567	-0.993833
FHL1	0.00432202	0.392448	-0.00344797
HOXA-AS3	0.00438135	0.39555	0.120407
PRMT6	0.00438964	0.39555	0.000259818
PRXL2A	0.00440003	0.39555	-0.351811
AMN	0.00442816	0.396761	-0.0993899
PTGS2	0.00450239	0.401066	-0.226731
MIRLET7BHG	0.00450586	0.401066	-0.083372
GLIPR2	0.00453865	0.402376	-0.965728
TBL1X	0.00455032	0.402376	-0.311301
TENT5A	0.00462932	0.408026	0.918017
FLT3	0.00464695	0.408026	0.182743
PNPO	0.00465944	0.408026	-0.0326922
PIGO	0.00468164	0.408647	-0.209681
C1QTNF4	0.00477611	0.415553	-0.0757107
COQ3	0.00479201	0.415599	NA
SLC2A5	0.00486891	0.417163	0.224414
NFIA	0.00486905	0.417163	-0.733365
HSPB1	0.00487167	0.417163	-1.52677
PFKP	0.0048717	0.417163	0.206313
ECM1	0.00495137	0.422647	NA
UGGT2	0.00498509	0.422782	NA
SLC7A8	0.00499498	0.422782	NA
LOC646548	0.00499982	0.422782	NA
LY86	0.00504659	0.425407	0.0377763
NPIPB9	0.00507911	0.426819	0.219409
PLGLA	0.00510957	0.428049	NA
PSMA1	0.00521592	0.43561	0.0789604
SERPINB9	0.00532716	0.443531	-0.540737
LINC00707	0.00536722	0.445496	NA
PDE7A	0.00545341	0.449929	0.141206
TSR3	0.00545389	0.449929	-0.0899323
MIR181A1HG	0.00548943	0.451485	0.0132602
FLNA	0.00553455	0.453522	1.47392
ADRB2	0.00554772	0.453522	0.122533
MYH9	0.0055749	0.45396	0.573262
ARID5A	0.00561279	0.45396	-1.87672
ARNTL2	0.00562004	0.45396	-0.0318805
ZNF286A	0.00562018	0.45396	-0.0883217
SLC26A1	0.00567817	0.457279	NA
ATP1B1	0.0057069	0.458116	-1.10957
PRKD3	0.00572242	0.458116	-0.582205
LOC100131496	0.00578187	0.461359	0.0253467
NEIL3	0.00580587	0.461359	0.00392362
THRB-AS1	0.00581408	0.461359	NA
ARID1B	0.00587095	0.464509	0.30786
MRC2	0.00592975	0.467582	-0.0490684
GPA33	0.00594435	0.467582	NA
FAM71E1	0.00599849	0.470473	NA
MAGED4	0.00602488	0.471177	-1.83375
PIM1	0.00608924	0.473742	-1.40446
PYHIN1	0.00609269	0.473742	NA
ZYX	0.00622429	0.482588	0.943383
FBXO7	0.00626371	0.484257	-0.29149
NLGN3	0.00636826	0.489463	NA
PGLYRP3	0.00636947	0.489463	NA
PSMC3	0.00639448	0.489463	-0.106596
MIR155HG	0.00640341	0.489463	-1.13015
HINT3	0.006453	0.491864	-0.152036
LINC00624	0.00648319	0.492443	-0.00272667
PLAG1	0.00649699	0.492443	NA
IL27RA	0.00657556	0.497006	0.469541
LPXN	0.00661253	0.498408	0.679887
KIT	0.00670788	0.504191	0.00667052
CACNB4	0.00673777	0.505034	NA
STOM	0.00677274	0.506253	-0.389715
PILRB	0.00684298	0.510094	1.14271
CAPS	0.00705131	0.523292	0.267967
ADCY2	0.00707182	0.523292	NA
SH3BP1	0.00707805	0.523292	-0.025943
POLR2A	0.00710567	0.523701	0.456803
CCDC152	0.00712229	0.523701	-0.0445264
HIVEP1	0.00714457	0.523916	-0.169558
PCID2	0.00718014	0.525101	-0.723844
SLC37A3	0.00720448	0.525461	-0.0164832
ARHGAP6	0.00725106	0.527437	NA
SNX29	0.00739602	0.536539	0.448362
TUBA4A	0.00746258	0.539919	-1.58631
SYT11	0.00753068	0.543394	0.128589
APBB1	0.00755133	0.543435	NA
LINC01800	0.0076137	0.544258	NA
FZD3	0.00764266	0.544258	-0.0100636
COL4A5	0.00764274	0.544258	1.01209
LAT2	0.00766072	0.544258	0.349724
SQOR	0.0076676	0.544258	0.16914
LRRC34	0.00770048	0.544258	0.0322085
MCUB	0.00772908	0.544258	-0.0583119
SHTN1	0.00773497	0.544258	NA
WDR78	0.00774379	0.544258	0.0100938
ZKSCAN3	0.00777855	0.545285	-0.129418
CBX2	0.00785539	0.549248	-0.161274
ERLIN1	0.00791353	0.551887	0.180626
AKR1C1	0.00795	0.552418	-0.197968
NDRG1	0.00796197	0.552418	1.11643
HIF1AN	0.00798586	0.552658	0.0334684
IFITM1	0.00803528	0.55466	-0.240861
EBF1	0.00811495	0.558734	NA
MLLT11	0.00815952	0.559972	-0.0510802
TNFRSF25	0.00817432	0.559972	0.00189498
MRPL33	0.00833414	0.567987	0.0509911
SNX32	0.00833542	0.567987	0.0941651
LRCH1	0.00836771	0.567987	-0.351102
BAALC	0.00840922	0.567987	-0.406936
ZNF232	0.00841487	0.567987	-0.239754
C12orf57	0.00841727	0.567987	-0.00922237
MLLT10	0.00845825	0.569333	0.291327
FERMT1	0.0085336	0.572979	NA
DGKA	0.00874353	0.585598	0.352178
EPS15L1	0.00876961	0.585598	-0.603217
CLEC20A	0.00878646	0.585598	NA
FAM200B	0.00883379	0.587306	-0.0205105
SELENOP	0.00888748	0.589428	-0.757529
PRAM1	0.00903456	0.596485	0.755806
EMP3	0.00903799	0.596485	-1.23182
TRAPPC11	0.00906287	0.596672	0.171542
DRC1	0.00919167	0.603683	NA
LOC101928433	0.0093383	0.606732	0.0198584
PKP2	0.00934722	0.606732	NA
TMEM217	0.00936302	0.606732	0.87065
PUF60	0.00939292	0.606732	-0.315146
STXBP1	0.00939945	0.606732	0.837047
HIST3H2A	0.00941288	0.606732	NA
MTERF1	0.00941522	0.606732	0.0040142
POLD2	0.00944704	0.606732	-0.0717898
F3	0.00947361	0.606732	NA
PIP5K1B	0.00948053	0.606732	-0.147527
SNHG3	0.00949502	0.606732	0.0911264
LIMCH1	0.00952579	0.606732	-3.59094
MYLPF	0.00952959	0.606732	0.0137946
PLEK	0.00967603	0.614204	0.986978
SLC2A6	0.00969789	0.614204	NA
LRP10	0.00973188	0.614204	-0.408923
CDC42BPA	0.00974761	0.614204	0.139982
KBTBD4	0.00977263	0.614204	-0.0371197
BACE2	0.00978314	0.614204	NA
CASP4	0.00981476	0.614763	0.694405
WTIP	0.0098513	0.615627	NA
FEZ1	0.0098859	0.615827	-0.611705
TBC1D2B	0.00990341	0.615827	0.0118155
SPATS2L	0.00994201	0.615827	-0.0133623
SIRT7	0.00994554	0.615827	0.173814
SLAMF7	0.0101149	0.624884	NA
TUBA1A	0.010153	0.625809	-0.335238
THRB	0.0101765	0.625833	-0.921577
SLC15A2	0.0102089	0.626403	0.128666
AEBP1	0.0102741	0.628974	-0.0936643
SARNP	0.0103073	0.629582	0.00201623
PIK3C2B	0.0103442	0.630411	0.0822865
WDR44	0.0103853	0.631498	-0.0153147
SMG1P7	0.0104338	0.631846	-0.0108618
TMEM131	0.0104833	0.631846	-0.152465
MFGE8	0.0104967	0.631846	-0.118275
SPACA9	0.010512	0.631846	-0.0954151
AKR1C3	0.0105421	0.631846	-0.203173
MMP24	0.0105452	0.631846	NA
CLEC12A	0.0105629	0.631846	-0.147966
RPIA	0.0105987	0.631846	-0.00695173
DDX43	0.0106012	0.631846	NA
HYLS1	0.0106364	0.632548	-0.0165542
ABT1	0.0106682	0.633049	-0.50038
PRRG4	0.0107726	0.6369	0.015665
LOC101927811	0.0107967	0.6369	NA
RPL23P8	0.0108268	0.6369	-0.00107134
TAB2	0.0108272	0.6369	-1.59977
H1F0	0.010932	0.640898	-1.75471
2008-09-01	0.0109426	0.640898	NA
IL10RB	0.011003	0.643045	0.0557972
SERHL	0.0110326	0.643384	-0.0260257
FRRS1L	0.0110964	0.645718	NA
TRIM26	0.0111535	0.645894	-0.170459
SEC61A2	0.0111772	0.645894	0.146762
NBL1	0.011181	0.645894	-0.516766
UBA6	0.0112191	0.645894	-0.203414
HEYL	0.0112381	0.645894	NA
SLC39A10	0.0112427	0.645894	0.199009
PNMT	0.0112953	0.646632	NA
SYTL4	0.0113033	0.646632	-1.76857
HECTD4	0.0113936	0.65042	0.510735
GPR183	0.0114787	0.6539	NA
C2orf81	0.0115872	0.657779	-0.0128211
LOC100506098	0.0116351	0.657779	NA
CLEC3B	0.0116354	0.657779	-0.720439
PLCB2	0.0116665	0.657779	1.19428
SPECC1	0.0116683	0.657779	0.107641
KCTD20	0.01176	0.661564	-0.0379494
SNORD105B	0.0118102	0.663014	0.0319291
PKD2	0.0118408	0.663145	-1.11978
PGBD4	0.0118828	0.663145	-0.115682
CDC14B	0.0119144	0.663145	NA
EPHA1-AS1	0.0119438	0.663145	0.13756
LOC101927543	0.0119439	0.663145	NA
FAM169A	0.0119596	0.663145	NA
CTSW	0.0119905	0.663497	0.242711
GGT7	0.0120217	0.663865	-0.31195
ZNF619	0.0121055	0.666439	-0.0163835
UCHL1	0.0121482	0.666439	-0.208331
FAM173A	0.0121548	0.666439	0.0642927
TUBB	0.0121668	0.666439	0.0840646
CERKL	0.012343	0.671777	0.0608529
SSH2	0.0123457	0.671777	0.0106422
RBM33	0.0123579	0.671777	0.612231
FCER1A	0.0123635	0.671777	-3.12724
PRKCD	0.0124372	0.674427	0.260028
RAB33A	0.0125319	0.6782	-0.03869
FAM83G	0.0125684	0.678661	NA
C12orf45	0.0125915	0.678661	-0.0145626
KLHDC8B	0.0126156	0.678661	-0.601081
TRIM74	0.0126815	0.680441	0.253627
NCOA7	0.0127038	0.680441	-0.181813
TUBA1B	0.0127242	0.680441	0.00768042
PRTFDC1	0.0129021	0.688594	NA
NET1	0.0129564	0.689345	-0.138792
ZMYM2	0.0129907	0.689345	0.128819
ZNF460-AS1	0.0129926	0.689345	NA
URB2	0.0130601	0.691572	0.0126079
IL12RB2	0.0131165	0.693204	-1.22396
PBRM1	0.0131689	0.694612	0.10533
RABL2B	0.0133785	0.704298	0.203995
XIRP2	0.0134623	0.706325	0.400858
TMEM98	0.0134692	0.706325	-0.284556
MYEF2	0.0135178	0.707502	-0.806179
NAAA	0.013661	0.711977	-1.16028
SEC31B	0.0136772	0.711977	0.532016
OPTN	0.0136993	0.711977	-1.83598
PKIG	0.0137176	0.711977	0.0896723
CD33	0.0137349	0.711977	0.292819
LYL1	0.0139527	0.721886	-0.889332
CAPNS1	0.0140875	0.727468	0.253614
OST4	0.0141872	0.731222	0.262324
ZSCAN29	0.0142322	0.732148	0.0155152
LOC729867	0.0143546	0.73679	NA
LOC100506282	0.0143769	0.73679	-0.636466
LINC01138	0.0144662	0.739965	-0.120825
ND3	0.0146275	0.744597	0.498176
PAPSS1	0.0146726	0.744597	-0.436282
PTGIR	0.0146905	0.744597	0.0104793
RGS17	0.0147293	0.744597	NA
UBASH3B	0.0147451	0.744597	0.315385
EFHD2	0.0147478	0.744597	0.0536572
GGA2	0.0147494	0.744597	-0.00858427
MFSD10	0.0148298	0.74726	0.734108
PPT1	0.0149615	0.752499	-0.0145647
ABHD2	0.0152234	0.764249	0.492614
FBN1	0.0152516	0.764249	-0.362952
PIWIL4	0.0153237	0.766439	0.0222021
HDAC5	0.0154035	0.76901	-0.693289
TM4SF1	0.0155174	0.773014	NA
MAGI2-AS3	0.0155408	0.773014	0.327117
PAXIP1-AS2	0.01563	0.774487	0.358114
FADD	0.0156778	0.774487	-0.041347
SMC1B	0.0156819	0.774487	-0.0234441
HLA-DQA1	0.0156849	0.774487	-0.911488
EPB41L5	0.0157384	0.775108	NA
TRABD	0.0157548	0.775108	0.207239
SZRD1	0.0158604	0.778887	-0.065457
ETV3L	0.0160589	0.787208	NA
MKNK1	0.0160968	0.787638	0.0694896
GNB2	0.0161732	0.789947	-0.0239768
PHF23	0.0162683	0.793162	-0.405542
KIAA1324L	0.0163307	0.794771	NA
TPM1	0.0164059	0.796997	0.0649664
DPEP3	0.0164444	0.797436	0.0787574
THBS1	0.0164971	0.798561	-1.37872
IL1RAP	0.0165562	0.799131	-0.0400041
URM1	0.016568	0.799131	-0.199088
ORAI3	0.0166246	0.800434	0.985047
LINC00506	0.0167535	0.803912	NA
CRYL1	0.0167818	0.803912	-0.152831
MAGED4B	0.0167898	0.803912	-0.449134
NUP88	0.0168156	0.803912	-0.221324
LOC107985688	0.016855	0.804372	0.124202
ARHGAP31	0.0168925	0.804742	NA
ITGA2	0.0169551	0.80484	NA
NR6A1	0.0169821	0.80484	0.415933
CARD19	0.0169838	0.80484	1.30476
ARG2	0.0170173	0.805018	-0.585483
RANBP3	0.0170681	0.805065	-0.117785
KIAA1958	0.0170965	0.805065	0.702111
ECM2	0.0171233	0.805065	NA
ZFAND6	0.0171373	0.805065	-0.0477852
PLCB1	0.0172009	0.806652	0.0353515
SOD2	0.0173294	0.811272	-0.408529
HOXB6	0.017387	0.811417	0.238792
CNFN	0.017412	0.811417	NA
ELK1	0.0174224	0.811417	-0.22454
COMMD10	0.0174709	0.812276	-0.0779873
RASSF9	0.0175303	0.812748	NA
TUBB2A	0.0175411	0.812748	NA
PCSK7	0.0177427	0.820683	-0.152998
SELENOK	0.0178182	0.822768	-0.0801789
CORO1A	0.0179386	0.82674	0.5292
FAM174A	0.0179784	0.82674	-0.00021249
ZNF616	0.0179958	0.82674	-0.0620138
LOC101929759	0.018141	0.830882	NA
UBALD2	0.0181474	0.830882	-0.00295842
FCGR1A	0.0182836	0.835702	NA
FCMR	0.0183153	0.835729	NA
RAVER1	0.0183745	0.835729	-0.0290212
LINC00630	0.0183789	0.835729	0.0611458
CSTA	0.0184161	0.835729	0.0160696
GASAL1	0.0184386	0.835729	NA
DISC1	0.0184855	0.836023	0.0928978
CDK6	0.0185069	0.836023	0.0977566
LOC102724843	0.0185828	0.838052	0.00169259
TM7SF3	0.0186661	0.840411	0.0524329
FTX	0.0186973	0.840415	0.793047
ADRB1	0.0187891	0.841167	-0.0154257
ICA1L	0.0187947	0.841167	0.0268104
NPIPB13	0.01881	0.841167	0.930467
PCLO	0.0189242	0.841167	NA
MEA1	0.0189477	0.841167	-0.974495
BAIAP2-DT	0.018949	0.841167	0.139243
DNAJC12	0.0189625	0.841167	NA
NPRL3	0.0189627	0.841167	0.474509
TRIP10	0.0191378	0.847545	NA
CBWD5	0.0191773	0.847906	0.114587
ARHGAP17	0.0192895	0.850894	0.23252
HIST1H2AC	0.0193146	0.850894	0.674662
BNIP3L	0.0193392	0.850894	-0.610376
DECR2	0.0195095	0.856992	0.357941
WDR43	0.0195526	0.857496	0.0658068
VAMP8	0.019615	0.858839	0.73887
SLC2A4RG	0.0197055	0.861406	0.00346669
CCDC159	0.0197611	0.862203	-0.275433
KLHL18	0.0197874	0.862203	-0.348633
HOTAIRM1	0.0199127	0.864771	-0.00135987
PLXNB1	0.0199199	0.864771	NA
NR2C2	0.0199422	0.864771	0.0665044
TRIM22	0.0200357	0.867435	-0.660867
LINC00672	0.0201692	0.87182	NA
TMCO3	0.0202593	0.871971	-0.285047
RAB7B	0.0203063	0.871971	0.0135369
PATZ1	0.0203263	0.871971	0.456667
FLOT1	0.0203311	0.871971	-0.282399
TST	0.0203548	0.871971	0.00126443
AMOTL1	0.020391	0.871971	-1.91242
GNAS	0.0204114	0.871971	0.679511
PYM1	0.0204415	0.871971	0.127297
TSTD3	0.0204627	0.871971	-0.0234664
STAT5A	0.0205213	0.87224	-0.469657
POMC	0.0205335	0.87224	NA
DDX31	0.0207181	0.874415	0.141619
NUMBL	0.0207323	0.874415	0.0310758
MARCKSL1	0.020767	0.874415	-0.0531535
TBCK	0.0207793	0.874415	0.0815585
ATP8B4	0.0208083	0.874415	0.819353
TTC24	0.0208109	0.874415	0.0183211
NLGN1	0.0208109	0.874415	NA
RHPN1-AS1	0.0208476	0.874598	NA
HLA-DRB1	0.020888	0.874935	0.523532
ZNF334	0.0209349	0.875546	0.0327686
RFT1	0.0209801	0.87608	-0.0201994
TEPSIN	0.0211454	0.879506	0.00344627
HSBP1L1	0.0211556	0.879506	-0.537173
FAM106A	0.0211596	0.879506	NA
WDR41	0.0214707	0.891069	0.0784135
MICALL2	0.0215475	0.89148	0.342698
TNFSF13	0.0215756	0.89148	-0.966599
ANKRD37	0.0216074	0.89148	NA
SCARNA12	0.0216432	0.89148	-0.000443594
MID1IP1-AS1	0.0216668	0.89148	0.126702
GPR107	0.0216951	0.89148	0.419488
TNNC2	0.0217113	0.89148	NA
ITGA6	0.0217759	0.892777	0.0157514
UNC13B	0.02184	0.894053	NA
PLEKHM1	0.0219272	0.895346	0.465317
SNORA28	0.0219378	0.895346	-0.0507927
SNAP47	0.0222372	0.903808	-0.851267
KIDINS220	0.0222432	0.903808	0.251877
C3orf14	0.0222558	0.903808	NA
NRXN3	0.0222787	0.903808	NA
LOC100287072	0.0224196	0.908162	-0.00470589
MDK	0.022573	0.913011	-1.52368
HLA-H	0.0226461	0.914597	0.240303
SH3TC2	0.0226881	0.914928	NA
ADAT2	0.0227694	0.915866	0.0992527
FAM180B	0.022779	0.915866	NA
SNAP29	0.0228494	0.916925	-0.0257451
STK3	0.0228731	0.916925	-0.0848967
JARID2	0.0231088	0.925	0.387097
LOC145783	0.023161	0.925722	-0.146408
CPA6	0.0232119	0.926386	NA
PDZD8	0.0233103	0.928944	-0.0617602
LILRA1	0.0233708	0.929987	NA
LOC100129503	0.0234374	0.93021	NA
FBXL20	0.0234663	0.93021	0.0620072
C6orf62	0.0234952	0.93021	0.0138279
ITPA	0.0235162	0.93021	0.0179887
TRPC1	0.0235483	0.93021	NA
MCTP2	0.0235901	0.930503	-0.224046
NUDT4B	0.0236841	0.931049	0.0791594
ND4	0.0237152	0.931049	0.88828
ZNF876P	0.0237169	0.931049	-1.79214
SNORA70G	0.0237683	0.931049	0.0648386
RAPGEF2	0.0238421	0.931049	-0.789384
CARM1	0.0238547	0.931049	NA
S100B	0.0238757	0.931049	NA
STAC	0.0238792	0.931049	NA
NUPR1	0.0239327	0.931791	NA
PHLDA3	0.0241389	0.93761	NA
FBXL8	0.0241654	0.93761	0.00271184
PSAP	0.0241861	0.93761	-1.33981
AKAP2	0.0242307	0.937994	0.0829224
SLC5A3	0.0242938	0.939092	0.0265727
SNX4	0.0243451	0.939736	0.0936162
LIPC	0.0244333	0.941663	NA
SPRY1	0.0244647	0.941663	-0.130948
DNM3	0.0246186	0.946242	-0.850963
GPRASP2	0.0249197	0.956457	NA
RRNAD1	0.0251433	0.963673	-0.0556187
MBLAC2	0.0251859	0.963941	-0.0184391
DDX23	0.0252836	0.964581	-0.0191708
HSP90B2P	0.0252956	0.964581	0.00579737
TBC1D3F	0.0253284	0.964581	NA
AKR1C4	0.0253794	0.964581	-0.0446435
PQLC3	0.0254261	0.964581	0.0694913
CD44	0.0254895	0.964581	0.251348
DEPP1	0.0255284	0.964581	-4.15968
PLCD4	0.0255566	0.964581	0.0400607
PCYT1B	0.0255882	0.964581	NA
ZC3H12D	0.0256201	0.964581	0.0849574
HDGFL3	0.0256229	0.964581	-0.229775
DARS-AS1	0.0256884	0.964581	0.00492709
IL18R1	0.0256961	0.964581	0.993645
LTB4R	0.0257017	0.964581	0.0650468
GADD45A	0.0258352	0.966695	-0.0880866
AP1B1	0.0258838	0.966695	-0.974733
KIF5A	0.0258874	0.966695	NA
CTTNBP2NL	0.0259026	0.966695	NA
FAM189B	0.0259367	0.966695	-0.0119569
FCHO1	0.0259746	0.966777	0.321165
ZNF174	0.0260859	0.968214	-0.0330822
CD300C	0.0261168	0.968214	NA
USP45	0.0261851	0.968214	-0.315501
RTL8A	0.0262091	0.968214	-0.164267
CREB3L2	0.0262226	0.968214	0.331501
TMEM138	0.0262279	0.968214	0.109172
PLSCR1	0.02629	0.96906	-0.269973
LKAAEAR1	0.026329	0.96906	-0.0213701
GIN1	0.0263583	0.96906	0.133501
GSTM3	0.0264165	0.969884	-0.947357
GIMAP7	0.0265743	0.969966	-0.127586
C4orf47	0.0266059	0.969966	NA
GEMIN6	0.0266546	0.969966	0.40625
2009-03-01	0.0266747	0.969966	-0.124229
MLF1	0.0267232	0.969966	NA
PBX3	0.0267315	0.969966	0.354404
PYCARD	0.0267553	0.969966	0.452255
DMAC2L	0.0267555	0.969966	0.336844
HCG23	0.0267817	0.969966	NA
S1PR1	0.0268296	0.969966	NA
CH25H	0.0268646	0.969966	NA
NF1	0.0268812	0.969966	0.505804
ADAMTS13	0.0269171	0.969966	-1.22862
SMARCA2	0.0269297	0.969966	0.0938832
ADH5	0.0269565	0.969966	-0.0180087
PRRC2A	0.0270739	0.971778	0.289963
XRCC5	0.0271025	0.971778	-0.749432
CIC	0.0271433	0.971778	-0.237468
ATE1	0.0271505	0.971778	-0.13179
ZNF419	0.0273316	0.976968	0.0161431
GFOD1	0.027561	0.983447	-0.441626
PAQR7	0.0276133	0.983447	0.223602
TRIM66	0.0276219	0.983447	0.0669946
LOC101928266	0.0277145	0.984646	NA
FBXW7	0.0277283	0.984646	0.618055
UPP1	0.0278215	0.984897	NA
PHC1	0.027824	0.984897	-0.283627
MMP7	0.0278475	0.984897	NA
SKIDA1	0.027881	0.984897	0.0127598
RNVU1-15	0.027918	0.984919	-0.0342113
TUBE1	0.0279733	0.985587	-0.0572677
LOC100506321	0.0280875	0.988322	NA
SORCS1	0.0281655	0.989781	NA
UBAP1	0.0283428	0.993512	-0.342125
FLJ37453	0.0283451	0.993512	0.758378
IPO11	0.0283941	0.993939	-0.0904207
ITGAX	0.0284432	0.994371	1.08392
MAVS	0.0285229	0.995304	0.293538
RLN1	0.0285434	0.995304	NA
UBA6-AS1	0.0286432	0.996616	-0.489705
KCTD15	0.0286547	0.996616	-0.0258265
PECR	0.0287855	0.999881	NA
JUN	0.0289673	1	-1.55667
HIST1H2BN	0.0290765	1	1.27657
DNAAF2	0.0290943	1	-0.103372
GLDC	0.0291169	1	NA
GPATCH2	0.0291345	1	0.0191632
RAP2B	0.0291393	1	-0.0494496
CLPB	0.029179	1	0.0484667
SCYL1	0.0291901	1	-0.141515
ZBTB16	0.0292181	1	-0.784795
AHR	0.0292284	1	-0.830891
PARP8	0.0292286	1	0.0759569
C7orf50	0.029324	1	0.323383
PXN	0.029341	1	0.0745667
SMC5	0.0294099	1	0.108464
PHLDA1	0.0295197	1	0.212894
C3orf86	0.0295603	1	NA
NPIPA1	0.0297262	1	0.0018601
SMNDC1	0.0297412	1	0.0564105
SLC48A1	0.0297854	1	-0.377097
MELTF-AS1	0.0298473	1	0.00688371
TSPAN31	0.0298731	1	-0.880866
MRPL22	0.029931	1	-0.144808
ELOVL6	0.0299421	1	0.0220766
KIAA1191	0.0299714	1	-0.114702
SERINC5	0.0299779	1	0.0150256
ROBO1	0.0300557	1	NA
NDUFAF5	0.0301225	1	-0.0129463
AGAP6	0.0301928	1	0.140269
DCUN1D2	0.0302817	1	0.494695
SH2B1	0.0302861	1	-0.0458523
ZCCHC10	0.0303692	1	-0.103251
HIST2H2AA3	0.0303821	1	1.12505
DIABLO	0.0304441	1	-0.244104
SLC16A2	0.0304623	1	NA
RUNX1	0.0305133	1	0.448165
ANKRD36	0.0306042	1	0.849754
TMSB10	0.0306835	1	0.91525
ASL	0.0307386	1	-0.107037
FHL2	0.0307479	1	-0.0464537
SERTAD2	0.0307529	1	0.783485
ZNF528	0.0309607	1	-0.500231
PRRT4	0.0309632	1	NA
ZNF408	0.0310577	1	-0.0363199
SRP19	0.0310941	1	-0.284014
RRP8	0.0311459	1	-0.104827
FLJ20021	0.0311778	1	0.0517617
SLC39A11	0.0312054	1	-0.0339264
SCN2A	0.0312776	1	NA
LINC00877	0.0313047	1	NA
ARPC4	0.0313618	1	-0.207052
EIF4H	0.0313672	1	-0.192623
VTRNA1-1	0.0313883	1	0.0362234
LEAP2	0.0314733	1	NA
UVRAG	0.0315292	1	0.0632218
GPR35	0.0315551	1	0.078919
NFE2L3	0.0316705	1	0.104981
KHDRBS2	0.0318598	1	-0.31463
KLF9	0.0321	1	-0.128867
HOXB4	0.0321075	1	0.757186
PEX6	0.0321375	1	-0.0216194
ARMC2	0.0322301	1	-0.0430635
PURB	0.0323807	1	0.0568789
CASTOR1	0.0324206	1	-0.122091
VWA1	0.0324448	1	NA
FGD4	0.0326912	1	-0.2026
PKIA	0.0327028	1	NA
TRIAP1	0.0328162	1	-0.00583146
FAM214B	0.0330156	1	-0.370535
DOCK3	0.033043	1	NA
VPS37C	0.0330545	1	-0.212101
ZNF575	0.0332267	1	0.517688
SBF2	0.0332717	1	0.305125
MAPRE1	0.0336041	1	-0.0347131
CD79A	0.0336868	1	0.0527293
CYFIP2	0.0336905	1	-0.571895
LOC107985075	0.0337743	1	NA
AGGF1	0.03378	1	-0.0196055
ISOC1	0.0338026	1	-0.0258862
HOXA-AS2	0.0339959	1	0.0521838
BDP1	0.0340458	1	0.492489
FAM120A	0.0340578	1	-0.00857557
NOB1	0.0340716	1	0.00265012
TRPV2	0.0340975	1	-0.307215
PEPD	0.0342391	1	-0.504115
GLMP	0.0342637	1	-0.272055
RBM48	0.0342947	1	-0.105972
RPS6KL1	0.0343484	1	-0.0138419
ALAD	0.0343943	1	-0.286335
RNU4ATAC	0.0344011	1	-0.3673
PARD3B	0.0344449	1	NA
NABP1	0.0344703	1	0.0814157
SMC4	0.0344866	1	-0.0167315
AGO4	0.0345212	1	0.173963
PLEKHA2	0.0345372	1	0.50672
LOC100506688	0.0345625	1	NA
TSC22D1	0.0347292	1	-0.115378
VPS28	0.034738	1	-0.191182
RHBDF2	0.0348238	1	0.821456
NDUFB1	0.0348923	1	0.127996
NCKAP1L	0.0349704	1	0.802774
ZNF763	0.0350695	1	0.0525148
PPP1R3D	0.0351919	1	-0.0934829
SEC22B	0.0352424	1	-0.109239
P2RY2	0.0352501	1	NA
KLHL3	0.0354321	1	-0.287747
ZNF142	0.0354522	1	-0.000279683
SRP14	0.0355009	1	1.00239
MRPL16	0.035506	1	-1.43128
LOC101928707	0.0355301	1	NA
DGKD	0.0355455	1	0.24943
AQP4-AS1	0.035594	1	0.0832075
FBXO36	0.0356541	1	NA
SMOX	0.0356857	1	-0.747128
ND1	0.0356867	1	0.85902
TIMP2	0.0357626	1	0.193396
YBX3	0.0358154	1	-0.43125
HSPA1B	0.0358206	1	-0.329953
ENPP2	0.0360529	1	NA
CD34	0.0361251	1	-0.188971
C1GALT1C1	0.0362037	1	-0.0203798
LOC101927131	0.0362242	1	NA
PIK3AP1	0.0362914	1	0.152928
MCFD2	0.036304	1	-0.00286864
STK17B	0.0363575	1	0.311415
VPREB1	0.0364244	1	-0.323454
SOX4	0.0364747	1	1.39714
VTRNA1-3	0.0365101	1	-0.008998
TMEM131L	0.0366128	1	0.0234342
ARL6	0.0367258	1	NA
GPR137	0.036818	1	-0.387239
ADA	0.0368396	1	0.0105512
CENPJ	0.0369045	1	0.0557091
ABI2	0.0369413	1	-0.016751
MGST1	0.0369632	1	0.430122
MIR4469	0.0370453	1	NA
SLC9A3	0.0370772	1	NA
EXOSC8	0.0370973	1	0.0309927
GTF2H4	0.0370987	1	NA
MEF2D	0.0373173	1	0.163492
SARM1	0.0373344	1	-0.111264
2002-09-01	0.0373736	1	-0.873625
LOC644554	0.0374419	1	NA
HCG18	0.0375326	1	0.0233904
ARMC8	0.0376129	1	-0.114701
GLI4	0.0376534	1	-0.79265
RHBDL2	0.0377602	1	NA
CDK18	0.0377794	1	NA
MPDZ	0.0378565	1	-0.696721
DGCR11	0.0378746	1	0.0114785
CEP63	0.0380073	1	0.486695
RPA4	0.0380509	1	NA
NOLC1	0.0380924	1	0.0384544
IMP4	0.0380978	1	-0.430917
STAP2	0.0381039	1	0.00036781
KCNMB1	0.038126	1	-1.19189
TTC38	0.038131	1	0.0917904
ZNF608	0.0381748	1	NA
PPM1N	0.0381913	1	NA
INHBC	0.0382998	1	NA
TSEN2	0.0384147	1	0.0135213
GUCY1A1	0.0385815	1	-0.561467
MTMR8	0.0386675	1	-0.061708
RASGRF1	0.0387639	1	NA
FGF7	0.0387696	1	-0.185285
KIAA1211	0.0387751	1	-0.057926
ATXN8OS	0.0387944	1	0.0164719
GSTM5	0.038863	1	-0.127391
GCSH	0.0388977	1	-0.00111989
ARHGAP26	0.0389024	1	0.0480947
LINC01670	0.0389764	1	0.0227171
CACNB2	0.0390219	1	-0.165122
PDE11A	0.039176	1	NA
IL9R	0.0391805	1	0.017012
ANXA9	0.0392229	1	NA
SLC25A45	0.0396073	1	-0.148239
CHMP1A	0.0396092	1	-0.134841
2007-09-01	0.0396342	1	-0.13875
MYO1G	0.0396942	1	0.882466
ALDH3A2	0.0398552	1	-0.158821
GRASP	0.0398985	1	-0.202938
VPS13B	0.0400129	1	0.0664155
MIER2	0.0400245	1	NA
KRT17	0.0400654	1	NA
ZNRD1	0.0401342	1	-0.0451285
CD59	0.0401606	1	-0.245397
SLC16A3	0.0401651	1	0.393812
PPP4R1	0.0402184	1	0.0299547
PCDHGB7	0.0402279	1	NA
C20orf96	0.0403145	1	0.287518
LRRC46	0.0403947	1	NA
MEGF6	0.0404458	1	-0.012932
PSMD3	0.0404524	1	-0.312534
CELF2-AS1	0.0404534	1	NA
GPATCH8	0.0404615	1	0.0322729
SLTM	0.0404887	1	0.262732
ANKS4B	0.0406752	1	NA
ZBTB14	0.0408016	1	-0.217318
TOPBP1	0.0408773	1	0.128037
LOC105369360	0.0409847	1	0.014511
VANGL1	0.0410102	1	-0.023522
HIST1H3F	0.0410794	1	0.00659671
S1PR3	0.0411601	1	NA
HPCAL1	0.0411759	1	0.0446388
ZMYM3	0.0411884	1	0.0419448
BEX5	0.0411965	1	NA
LXN	0.0413038	1	-0.429431
CDK4	0.0413453	1	0.00263495
SPINT2	0.0413524	1	-0.176793
ASGR1	0.0413744	1	NA
PHKA1	0.0414152	1	NA
PRXL2C	0.0414248	1	-0.199254
LOC105369593	0.0414494	1	-0.328552
HIST2H2AA4	0.0416102	1	1.16696
PRR11	0.0419011	1	-0.012249
MOCS2	0.0419417	1	0.00176139
GCNT2	0.0419918	1	-0.896617
SYTL1	0.0420443	1	0.403295
LRP6	0.0422415	1	-0.0686249
PPP1R11	0.042516	1	-0.217652
SLC2A3	0.0425538	1	0.977892
LOC283335	0.0425582	1	NA
NOG	0.0426132	1	0.145367
STON1	0.0426419	1	NA
RAB5C	0.0426672	1	-0.0321467
EPCAM	0.0429205	1	NA
LOC102724219	0.0430355	1	-0.0653911
CECR7	0.0430578	1	NA
TBXA2R	0.0431393	1	NA
SCAF8	0.0431802	1	0.280442
FOXP1	0.0433015	1	0.959172
C1orf50	0.0433218	1	-0.116114
MYLK-AS1	0.0433468	1	-0.443379
ADM5	0.0433599	1	NA
DCAF13	0.043513	1	-0.00398598
LOC401127	0.0435175	1	NA
GBGT1	0.0435261	1	0.00417205
CEP57	0.0435972	1	0.0504008
SNX24	0.0436044	1	NA
FLJ36000	0.0436093	1	NA
RSPH1	0.0437946	1	-0.0110941
ST8SIA6	0.0438109	1	-0.282804
GNB1	0.0438374	1	0.115116
HSPA12B	0.0438825	1	NA
LINC01798	0.0439466	1	-0.496342
IPO7	0.0439999	1	0.1327
COL9A2	0.0442662	1	-0.386953
CTIF	0.0443356	1	0.522788
C5orf63	0.0443461	1	0.0666517
ARPC5	0.0443518	1	-0.111619
TMEM18	0.0444156	1	-0.0422621
NUDT4	0.0444433	1	-0.0374415
RNA5-8SN1	0.0445013	1	NA
H2AFV	0.0445349	1	-0.0263175
TMEM88	0.0445732	1	NA
SNX8	0.0447327	1	-0.0266228
LINC01285	0.0447604	1	NA
PARVG	0.0447655	1	0.979688
HLA-E	0.0447827	1	-1.1946
AADAT	0.0448035	1	NA
HDAC3	0.0448636	1	-0.010571
MPG	0.0449975	1	0.0230981
POLR3A	0.0450027	1	0.313031
IQCK	0.0451264	1	NA
LOC105378715	0.0452283	1	-0.000258334
UBR7	0.0452329	1	-0.0030018
SLC25A37	0.0453253	1	0.458716
PPP2R2A	0.0453372	1	0.00854802
TMIGD2	0.0455029	1	-0.117829
ARHGAP11A	0.0455074	1	-0.00545589
SEC16A	0.0455766	1	-0.628327
ATP7B	0.045735	1	NA
MIR3198-1	0.0458357	1	NA
F2RL1	0.0458452	1	-0.756785
MYO1F	0.0458791	1	0.247909
KIAA0040	0.0459629	1	-0.074626
IFIT2	0.0459867	1	-0.718502
CEP97	0.0460813	1	-0.0105494
LINC02453	0.0461002	1	NA
OPRD1	0.0461719	1	NA
SP140	0.0461815	1	NA
SORD	0.0461984	1	0.000792333
LGALS1	0.0462403	1	1.43322
MLLT1	0.0462809	1	0.749101
VEGFA	0.0464246	1	NA
NR2C2AP	0.0464922	1	-0.00735335
TMEM256	0.0466325	1	-0.0205928
SPP1	0.0466811	1	NA
AS3MT	0.0466895	1	NA
PIEZO1	0.0467299	1	0.0589365
STARD13	0.0468332	1	NA
B3GNT6	0.0470674	1	NA
DCTN6	0.0470939	1	-0.0637826
SCD	0.0473047	1	-0.00946076
PHKA2	0.0473049	1	0.0722045
MVD	0.0473367	1	0.075935
LOC105372483	0.0474417	1	NA
GPR141	0.0475206	1	-0.312264
YIPF3	0.0475411	1	-0.249838
ORC1	0.0476125	1	NA
LPAR1	0.0476687	1	-0.354927
CAND1	0.0476699	1	0.00248428
KCNE5	0.0477432	1	0.0134112
CLMN	0.047811	1	-0.375917
KCNIP2	0.0479412	1	NA
MYBL1	0.0479735	1	NA
LINC01198	0.048023	1	NA
SLC25A52	0.0480406	1	NA
DYNC1I1	0.0481018	1	NA
PRDM7	0.0481118	1	NA
GPC5	0.0481735	1	-0.386892
AKR1E2	0.0482864	1	NA
PRRT1	0.0483108	1	NA
AP2B1	0.048363	1	-0.480188
TNFRSF10A	0.0484126	1	0.0786423
GEMIN7	0.0484314	1	0.0299005
IKZF2	0.0484808	1	-0.0974074
ZNF630	0.0485155	1	NA
TENM1	0.0485822	1	0.0151139
XPOT	0.048673	1	0.045054
MGRN1	0.0487477	1	0.228177
FAM197Y4	0.0488032	1	NA
BMPR1B	0.0489554	1	-0.439764
PAIP1	0.0489888	1	-0.0866224
METAP2	0.0493046	1	0.163702
TRAF4	0.0494386	1	0.0644493
ACTR2	0.0495753	1	0.097642
LINC00954	0.0496549	1	0.110319
TSPAN5	0.0496756	1	-0.015737
PIPSL	0.0497211	1	-0.1572
SRPRB	0.0497308	1	-0.00350727
PTCH1	0.0497383	1	NA
TBC1D3P2	0.0498049	1	NA
LOC101928002	0.0498963	1	NA
LOC100507351	0.049966	1	NA
CRX	0.049991	1	NA
MFAP2	0.0500357	1	-2.09876
HERC2P3	0.0500475	1	0.0408002
GLIS2	0.0500837	1	NA
IL4I1	0.0501129	1	NA
LOC100129203	0.0501434	1	-0.172106
SKAP2	0.0501935	1	0.384414
EFCAB14	0.0501975	1	-0.0490756
CLEC4E	0.0502256	1	NA
TRHDE	0.0503399	1	NA
ANKRD53	0.0504959	1	NA
VSIR	0.050504	1	0.890617
LOC102724238	0.0505255	1	0.0487839
PANK1	0.0505875	1	NA
SLC9A3R1	0.0506673	1	0.597238
HOXA9	0.0507286	1	0.113508
AGAP4	0.0507609	1	0.200195
ERCC6L	0.0508223	1	NA
HTR1F	0.0509065	1	-0.235574
MIR4259	0.0509848	1	NA
ATP2A2	0.0510299	1	0.0808023
FCGR1B	0.0510382	1	NA
LITAF	0.0510713	1	0.00991289
SETD1A	0.0512002	1	0.109233
HSPA12A	0.0513027	1	NA
ODC1	0.0513386	1	-0.0125439
NR4A2	0.0513875	1	-1.50683
IFITM3	0.0514807	1	-0.978627
LRP11	0.0515623	1	NA
GPR12	0.0515718	1	NA
CHADL	0.0516184	1	NA
SLC22A18AS	0.0516998	1	NA
OSER1-DT	0.0517021	1	-0.0735655
RPA2	0.0517452	1	-0.0652138
SUMO1	0.0517564	1	-0.0447309
PLSCR4	0.0517756	1	-0.173992
SPR	0.0518371	1	NA
JAK1	0.0519329	1	-0.298106
FCGR1CP	0.0519556	1	NA
ZNF529-AS1	0.0519663	1	0.0219602
WDR82	0.0520036	1	0.0137542
B4GALT5	0.0520813	1	0.00047309
BHLHB9	0.0520876	1	-0.144759
FKBP5	0.0521156	1	-0.0597205
KLF3	0.0521199	1	-0.0165462
IRX3	0.0521818	1	0.00164152
WDFY4	0.0522774	1	0.273696
HERC3	0.0524223	1	0.00773532
CAPN10	0.0524628	1	-0.085257
GATM	0.052465	1	-0.23878
IPO9	0.0524964	1	-0.278134
SNAPC5	0.0526359	1	0.0112801
SNW1	0.0526392	1	-0.0902076
HIST2H4B	0.0527476	1	-0.0469606
LOC102723582	0.0527634	1	0.107581
HMGCS1	0.0527753	1	-0.00178769
TMEM91	0.052779	1	-0.824663
CFDP1	0.0527802	1	0.128267
ADCK5	0.0528782	1	0.433195
ZFP36L1	0.0529008	1	-0.973158
CRBN	0.0529192	1	0.306548
OR7C1	0.0530379	1	-0.00216173
TPPP3	0.0531497	1	NA
LPCAT3	0.0531837	1	0.0014808
TUBG2	0.0532223	1	-0.040414
MISP3	0.0532485	1	NA
KLF7	0.0532667	1	0.856966
NPRL2	0.0532732	1	0.0723764
TNKS2	0.0533085	1	-0.354354
TRIM27	0.053381	1	-0.0779561
SORL1	0.053391	1	0.633696
GMPR	0.0534283	1	-0.171799
SND1-IT1	0.0534665	1	NA
NFATC1	0.0535534	1	-0.111465
HACD4	0.0535658	1	0.0493413
TKFC	0.0536129	1	0.078905
VMP1	0.0537277	1	0.64931
HMGN4	0.0537423	1	-0.0345024
MIR570	0.053767	1	NA
GAS2L3	0.0538199	1	NA
TPTEP1	0.0539252	1	-0.787341
RAB27A	0.0539717	1	0.13414
UBE2E2	0.0541348	1	-0.00344602
TMEM39B	0.0541412	1	-0.176807
ARL8B	0.0542338	1	0.0344469
PLD2	0.0542663	1	NA
SLC25A39	0.0542852	1	-0.0116116
MIR99AHG	0.0542999	1	-0.467587
CDHR5	0.0544439	1	NA
CCDC175	0.0544735	1	-0.381912
DYNLT1	0.0544942	1	-0.196791
SNHG25	0.0545075	1	0.307662
CCL3	0.0547209	1	NA
SLC12A8	0.0547209	1	NA
SPTLC2	0.054729	1	0.397635
CPA5	0.0548285	1	NA
SLAIN1	0.0548707	1	NA
FTCDNL1	0.0550104	1	0.226034
SRSF8	0.0550823	1	-0.40152
PRKD1	0.0551089	1	NA
YIPF2	0.0552297	1	-0.261421
SMIM26	0.0552809	1	0.148472
NSMAF	0.0552882	1	-0.0196115
PTAFR	0.0552899	1	-1.21401
KCNQ5	0.0553151	1	0.16265
RBBP5	0.0553599	1	-0.00352225
HIGD2A	0.0553895	1	0.201236
TMEM63B	0.055428	1	NA
AHCYL1	0.0556042	1	-0.124385
FGR	0.0556062	1	0.276049
LRRC49	0.0556828	1	NA
DNAJC2	0.05573	1	0.140238
NUCB2	0.0557369	1	0.0398082
FLJ31104	0.0557504	1	-0.247746
TPST2	0.0557509	1	-0.386759
HDAC2-AS2	0.0558917	1	NA
FBXO41	0.0558924	1	0.0660986
MSH5	0.0560963	1	0.00468674
FAM110B	0.0564788	1	NA
MAPK3	0.0565429	1	0.0201762
RWDD3	0.0566623	1	0.0298233
TXNIP	0.056721	1	-1.15796
NT5DC3	0.0567249	1	0.0851099
IRAK1	0.0567301	1	0.0595675
HPF1	0.0568174	1	-0.0911844
SLC22A16	0.056828	1	0.0160098
BOLA2-SMG1P6	0.0568294	1	NA
CRNDE	0.0568344	1	-0.0333423
CYP4V2	0.056946	1	0.0378005
CARMIL2	0.0570294	1	0.0519504
SDHC	0.0570439	1	-0.0734905
BEND4	0.0571101	1	NA
TMEM45A	0.0572224	1	NA
C19orf73	0.057335	1	-2.11917
TRIM6	0.0573961	1	0.049574
STAT5B	0.057448	1	-0.314176
LGMN	0.057537	1	NA
IER3	0.057539	1	NA
CCDC144NL	0.0575444	1	-0.0454933
ANKRD29	0.057576	1	NA
ZNF385A	0.0577536	1	NA
SYP	0.0577901	1	NA
PIGP	0.0579322	1	-0.245658
NUP35	0.0579404	1	-0.163259
TNFRSF21	0.0579886	1	-0.808537
HECTD2	0.0580639	1	NA
RPGRIP1L	0.0581204	1	0.20441
ING5	0.0581309	1	0.341283
CCDC9	0.0581329	1	-0.223927
STAG3L1	0.0581408	1	0.00159879
FAM149B1	0.0581881	1	0.059506
TIMMDC1	0.0582012	1	-0.0797678
MHENCR	0.0582325	1	0.235853
TOR1B	0.0582414	1	0.0468821
TRIM16	0.058311	1	-0.0251641
HLA-A	0.0583323	1	0.806533
ANAPC5	0.0584284	1	0.121602
LOC100505915	0.0586255	1	0.00897437
INO80B	0.0586378	1	0.00525398
KANSL1L	0.0586704	1	-0.191651
HAGHL	0.0587615	1	0.123141
LOC101928809	0.0588024	1	-0.081868
SLC25A30	0.058909	1	-1.12434
MYCBP2	0.0589458	1	0.419584
TPM4	0.0589661	1	0.0254182
PLK4	0.0589764	1	0.000984046
MIR762HG	0.0592963	1	0.0281981
TRIM71	0.0592994	1	0.0407801
CPT1A	0.059327	1	0.20333
CLTC	0.0593863	1	0.0179712
RNVU1-3	0.0594251	1	-0.00232663
METTL3	0.0594496	1	0.075936
RERE-AS1	0.0594572	1	NA
MAP3K5	0.059517	1	-0.0313537
ATP5F1E	0.0595223	1	0.800825
CTF1	0.0596132	1	NA
PIM2	0.0596229	1	-1.50381
IQCE	0.0597663	1	-0.0295765
SRSF12	0.059777	1	-0.024183
SAMD14	0.0598346	1	NA
TCTE3	0.0598687	1	NA
LRP2BP	0.059956	1	NA
CASP17P	0.0599809	1	NA
MYO7B	0.0599809	1	NA
PSMB6	0.0599904	1	-0.0523219
ZBTB8B	0.0599966	1	NA
CISH	0.0600545	1	-0.146016
SNORD62B	0.0601527	1	NA
NGLY1	0.0602772	1	-0.0407348
SESN3	0.0603475	1	-0.246621
F2R	0.0603781	1	-0.181911
MSN	0.060421	1	0.523439
WDR66	0.06046	1	NA
LOXL4	0.0605214	1	NA
HOXA6	0.0605416	1	0.299033
GIMAP1	0.0606129	1	-0.661799
PTPRH	0.0606137	1	NA
TSSK4	0.0607293	1	0.00742423
LOC728613	0.0607676	1	-0.0152351
RBM38	0.0608328	1	0.0588578
GTF2E1	0.0609561	1	NA
CD300A	0.0610736	1	-0.307035
MIGA1	0.061075	1	0.333975
AGTRAP	0.0611457	1	0.208609
RAB40C	0.0611515	1	0.361054
FAM98A	0.0611855	1	0.0328878
GPR89B	0.0612429	1	-0.0442989
TPPP	0.0612511	1	NA
CNIH2	0.0612527	1	NA
ZNF404	0.0612917	1	NA
DZIP3	0.0613059	1	-0.0917636
ASB13	0.0613686	1	0.217813
DCP1B	0.0613753	1	-0.0235123
NUMA1	0.0614417	1	-0.062211
CDH4	0.0614476	1	NA
TMEM250	0.0614567	1	-0.198199
CBSL	0.0615224	1	NA
ADGRA3	0.0615444	1	-0.0803384
LINC01475	0.0615815	1	0.0888897
NTRK1	0.0616981	1	NA
GSN-AS1	0.0618581	1	-0.192577
SNAP23	0.0618828	1	-0.103472
CALD1	0.0619522	1	NA
FAM49B	0.0621018	1	0.149609
ZNF646	0.0621286	1	0.0156622
CSDE1	0.0621561	1	-0.108057
GIMAP8	0.0621639	1	NA
HSPBP1	0.0621655	1	-0.100731
ZNF670	0.0623432	1	-0.0770912
BMS1P22	0.0623621	1	0.0428924
PMEPA1	0.0624229	1	NA
FAM138E	0.0624715	1	NA
PSD	0.0624963	1	-0.0181051
MAF	0.0625228	1	NA
ZNF233	0.0625265	1	-0.324312
LINC00174	0.0625273	1	-0.0869009
ST7-AS2	0.0625884	1	NA
PFN4	0.0625975	1	NA
PAM	0.0627654	1	-1.28628
CORO1C	0.0628172	1	-0.0551666
IL15RA	0.0628672	1	-0.0814379
WDR11-AS1	0.062916	1	NA
LSM14A	0.0629231	1	-0.00479123
KLRD1	0.062933	1	NA
BATF	0.0629453	1	0.31451
CPPED1	0.0629492	1	-0.387905
FRMD8P1	0.0629706	1	NA
SCOC-AS1	0.0630145	1	0.00117684
ANKRD20A11P	0.0631351	1	NA
PCAT6	0.0633399	1	-1.16321
MTIF2	0.0633494	1	-0.0137745
C1orf52	0.0633882	1	-0.0211115
ATPAF1	0.0634592	1	-0.0845424
ANPEP	0.0636133	1	0.0445566
RRBP1	0.0636165	1	-0.639222
SMTNL1	0.0636797	1	NA
KLHL15	0.0637596	1	NA
SLK	0.0638997	1	-0.000958111
POLE3	0.063917	1	0.0467217
CRLF3	0.0639724	1	0.144758
USH2A	0.0640263	1	NA
MGLL	0.0640326	1	0.301133
ETFDH	0.0641392	1	0.0560676
AKAP1	0.0641567	1	0.299523
CNDP1	0.0643068	1	NA
KRTAP5-7	0.0644146	1	NA
RAB2B	0.0644373	1	-0.267726
BCRP2	0.0644451	1	NA
SNORD17	0.064543	1	NA
POC1B-GALNT4	0.0646039	1	NA
ASTN2	0.0646255	1	NA
ARF4-AS1	0.064626	1	NA
SSC4D	0.0646441	1	NA
ERGIC3	0.0646479	1	0.313618
RGS1	0.0646651	1	NA
VTI1A	0.0646655	1	-0.118832
SNORA1B	0.0646861	1	NA
FLI1	0.0647005	1	-0.364107
DTX3L	0.064728	1	0.272669
LAX1	0.064823	1	NA
ALPK3	0.0648539	1	NA
ITGB2-AS1	0.0648605	1	-1.08207
SYT1	0.0649471	1	-0.00590389
ZNF773	0.0649839	1	-0.00243705
HDC	0.0650271	1	NA
BRI3BP	0.0650329	1	0.0450512
BOLA2B	0.0651418	1	0.144976
HNRNPAB	0.0651572	1	0.156861
SH3TC2-DT	0.0651958	1	NA
PRG2	0.0652335	1	NA
SLC9A2	0.0653168	1	NA
LDOC1	0.0653769	1	-0.966956
WT1	0.0654316	1	NA
CDK7	0.0654482	1	0.151997
POLDIP3	0.0654776	1	-0.0486322
SLC29A1	0.0656289	1	0.0344071
KMT2D	0.0658584	1	0.444934
SF3B5	0.0658914	1	0.336205
DGUOK	0.0658981	1	-0.178214
SMCR5	0.0659322	1	0.31008
NAE1	0.0659927	1	-0.019802
TSPAN10	0.0660164	1	3.53851
CCNY	0.0661156	1	0.104585
TPK1	0.0661769	1	0.0381974
FAM230C	0.0661792	1	NA
ATP6V0E2	0.066183	1	-0.119174
MED13L	0.0663668	1	0.347138
MRPL54	0.0663996	1	-0.02525
MPC2	0.0664817	1	-0.00661122
NOL8	0.0665112	1	0.000525119
CEACAM19	0.0665396	1	NA
DPEP2	0.0669359	1	0.323548
LINC00852	0.0671186	1	NA
FIP1L1	0.067164	1	-0.0255881
IFNLR1	0.0671809	1	NA
SNORD62A	0.0672332	1	NA
TCF7	0.0673844	1	NA
OSBPL9	0.0674555	1	-0.00774373
PSIP1	0.0674703	1	-0.0170999
BYSL	0.0675073	1	-0.0140166
NAXE	0.0675163	1	0.393086
GCNT1	0.067526	1	0.0589862
MIF-AS1	0.0676363	1	-0.106354
LINC02615	0.0676601	1	-0.000729421
SPINT1	0.0676734	1	-0.366379
LIME1	0.0677181	1	NA
AES	0.0677796	1	-0.1435
PLCXD2	0.0679718	1	NA
GCNT7	0.0681177	1	NA
LOC100996455	0.0681284	1	NA
HCLS1	0.0681363	1	-1.05254
CD4	0.068142	1	-0.814941
VWF	0.0682636	1	-0.365213
SEPT7P9	0.0684043	1	-0.0163285
NUBP2	0.068428	1	-0.107823
PMEL	0.0684351	1	NA
DDX19B	0.0685679	1	-0.0274939
SRRM1	0.0685731	1	0.515103
SLX4IP	0.0685906	1	0.18192
ASNA1	0.0686496	1	-0.167293
LOC107984366	0.0686767	1	NA
DDX18	0.0688415	1	0.401501
RPS6KA2	0.0688748	1	-2.2041
ZNF723	0.068988	1	NA
CCDC189	0.0691805	1	0.0286211
YLPM1	0.0692604	1	0.0135807
GEMIN7-AS1	0.0693185	1	NA
PI4KAP2	0.069365	1	0.0688081
PDXDC1	0.069408	1	0.309522
LHX4	0.0694162	1	0.0362102
ARAF	0.0694907	1	-0.201036
KCNJ6	0.0695686	1	NA
ETV5	0.0697031	1	NA
MRPS36	0.0697724	1	-0.0637691
PLEKHB1	0.0698094	1	NA
NR4A3	0.0698631	1	NA
PLEKHA4	0.0700688	1	NA
JKAMP	0.070108	1	0.00192509
FAM197Y2	0.0701429	1	NA
ACSM3	0.0701465	1	-1.28361
ASAH1	0.0702437	1	-0.0122434
ZNF800	0.070311	1	0.224983
CEP350	0.0703336	1	0.621773
NAPA-AS1	0.0705673	1	0.0603922
MIR26A1	0.0706638	1	NA
ENO3	0.0708113	1	0.00868539
UTP23	0.0710037	1	0.145409
EMC1-AS1	0.0711111	1	0.046082
FUT7	0.0711232	1	-0.0202365
ULK4P1	0.071246	1	0.0149771
LOC102724532	0.0712872	1	0.0421202
CUL4A	0.0713242	1	0.0914878
OAS1	0.0714924	1	-1.28261
OR10A3	0.0715678	1	NA
SLC35F3	0.0715678	1	NA
NRIP3	0.0717339	1	NA
ZBTB47	0.0717344	1	NA
GEN1	0.0717633	1	0.000149365
TAF1L	0.0717814	1	NA
ARF3	0.0718068	1	-0.140703
TNFRSF10D	0.0719927	1	NA
SELP	0.0720404	1	-0.888272
CDK11B	0.072053	1	0.060129
FAHD2CP	0.0721301	1	0.0267793
BCAR3	0.0721709	1	3.72653
CKAP2	0.072171	1	-0.202975
OR2A42	0.0721976	1	NA
MPV17L2	0.0722104	1	0.00246954
JAKMIP2	0.0722491	1	1.21415
BLVRA	0.0724324	1	-0.115534
PUM3	0.0725695	1	0.161997
MICAL3	0.0725993	1	-0.140513
TNNI2	0.0726679	1	-0.780395
NAF1	0.0726795	1	-0.12201
HIST1H4K	0.0727378	1	0.261845
NPIPB4	0.0728027	1	0.736809
AGAP2	0.0728154	1	-0.408938
TRIM28	0.0729124	1	0.149933
ARHGAP21	0.0729637	1	-0.131794
MAPKAPK2	0.0729824	1	0.117615
EPS15	0.073051	1	0.0702521
NOP53	0.0731596	1	-0.499808
RPL32P3	0.0732477	1	0.208578
HKDC1	0.073279	1	NA
CDH26	0.073488	1	0.586006
OSBPL5	0.0735115	1	0.0631678
ZG16B	0.0735798	1	-0.0529758
DPH7	0.0736198	1	0.0572049
CMIP	0.0737032	1	0.177245
FAIM2	0.0737373	1	NA
MED24	0.0738404	1	-0.130998
ELAVL1	0.073939	1	-0.0072327
SCP2	0.0739611	1	-0.0974254
KATNB1	0.0739738	1	-0.00859465
SNRPN	0.0740217	1	-0.341383
PDE1B	0.0740348	1	NA
RABGAP1L	0.0740945	1	-0.0369582
ANAPC1	0.0742188	1	0.0571914
NIPBL	0.0742953	1	0.200278
LINC01550	0.0743118	1	NA
SRPK3	0.074335	1	NA
RNASET2	0.0743554	1	0.472556
LOC100128108	0.0745705	1	-0.121979
COX15	0.0745826	1	-0.0958998
TOMM22	0.0746877	1	-0.0455436
NSL1	0.0747763	1	-0.0278779
ZMYM1	0.0748453	1	0.00489184
USP8	0.0748523	1	0.236186
UFSP1	0.0748959	1	-0.0234133
SNAI3	0.0749314	1	0.0851517
SAR1A	0.075413	1	-0.172138
HIST1H3H	0.0754287	1	0.550583
C13orf46	0.0754695	1	NA
ISCA2	0.0756043	1	-0.0379039
RAB38	0.0756799	1	-0.0202113
LINC01238	0.0757175	1	-0.104762
RPL23AP32	0.0757395	1	NA
ISCA1	0.0757535	1	-0.0342603
MAP4K2	0.075822	1	-0.182185
CNTN1	0.0758389	1	NA
TNNT3	0.0759762	1	0.0682299
CYP3A4	0.0759835	1	NA
PWAR5	0.0759835	1	NA
SH3BGR	0.0760183	1	NA
SLFN13	0.0760738	1	0.00147959
ANKDD1B	0.0761115	1	NA
ATP1A1	0.0761294	1	-0.251805
IL10RA	0.0761337	1	NA
MTIF3	0.0761461	1	0.0708024
LRFN4	0.0762167	1	-0.182265
MPC1	0.0762208	1	0.0716806
RERG	0.0762351	1	NA
GSTM2	0.0762672	1	-0.331383
ZBED2	0.0762885	1	NA
TINCR	0.076352	1	NA
CDH12	0.0763933	1	NA
PGM2	0.076404	1	0.0178725
GPR21	0.07647	1	-0.123152
NMRK1	0.0764742	1	0.0223451
BEGAIN	0.0765992	1	NA
TRPV6	0.0766238	1	NA
PGRMC2	0.0767487	1	0.0401829
ZNF431	0.0767834	1	0.0964737
TNRC6A	0.0768411	1	0.15731
DHODH	0.0769541	1	-0.013278
OR2A1	0.0769842	1	NA
TOX	0.0770219	1	0.0612006
SUDS3	0.0770619	1	0.000688148
EYA3	0.0771073	1	-0.450145
NUFIP2	0.0772114	1	0.360007
GIPC2	0.0772473	1	NA
CD83	0.0772506	1	0.14732
METTL9	0.077296	1	-0.159666
RFTN1	0.0773108	1	-0.316795
PCBD1	0.0773461	1	-0.3001
TRIM60	0.0774317	1	NA
DOCK5	0.0774905	1	0.121401
CRYZL2P	0.0775898	1	-0.474812
LSM12	0.0776097	1	-0.0636241
YWHAB	0.0776291	1	1.17334
THSD7A	0.0776788	1	-0.226876
HIST1H2BC	0.0778812	1	0.660521
HSPBAP1	0.0779048	1	-0.00501581
LOC729732	0.0781891	1	0.0467941
ATRAID	0.0782052	1	-0.0979889
VAV3-AS1	0.0782166	1	0.362825
WNK3	0.0782487	1	NA
G6PC3	0.0784487	1	-0.0232939
RNMT	0.0784693	1	0.130763
CROCCP2	0.0784929	1	0.146449
ABLIM1	0.0785027	1	-0.374199
TMSB15B	0.078636	1	-0.184924
GNPTAB	0.0788127	1	0.10357
TBC1D3J	0.0788248	1	NA
MIAT	0.078914	1	0.510481
QARS	0.07897	1	0.322786
KMT2A	0.0789751	1	0.564398
DUS1L	0.0790565	1	0.0194006
GCHFR	0.0791505	1	-1.0683
MRPS28	0.07923	1	-0.00885304
PPP1CB	0.0793179	1	-0.139657
ABHD8	0.0794638	1	-0.287117
LOC105369192	0.0795498	1	NA
SPOPL	0.0797823	1	-0.117897
RPL28	0.0798355	1	0.979713
ATL1	0.0798374	1	-0.141884
LAMA5	0.0798675	1	-0.00157929
FAM228B	0.0799023	1	-0.357054
PAG1	0.0799936	1	0.186706
MAGEH1	0.0800478	1	-0.359409
ACER3	0.0800607	1	0.342903
ETV3	0.0800669	1	0.0274096
PROSER2-AS1	0.0800789	1	NA
APRT	0.0800925	1	-0.243042
LOC101927636	0.0801121	1	NA
NFASC	0.0802556	1	NA
DHRS3	0.0803173	1	-0.0780112
TRAP1	0.0803225	1	-0.0353619
JADE1	0.0804271	1	-0.0973743
RGS10	0.0804342	1	0.0524369
PLEKHD1	0.080442	1	NA
SGIP1	0.0804528	1	NA
ZPBP	0.0804578	1	NA
COX20	0.0804593	1	0.0365614
GOLGA2P10	0.0804877	1	-0.000813673
PHF10	0.080514	1	0.0191667
REEP5	0.0805168	1	-0.0317989
TANC1	0.0805815	1	-0.00313789
FGL2	0.0805854	1	0.610529
LOC100287042	0.0806746	1	NA
LRRC61	0.0806784	1	-0.269726
LOC100507557	0.0806878	1	0.186836
PER3	0.0807556	1	NA
THAP10	0.080857	1	NA
STAG2	0.0809454	1	-0.00556273
DHX30	0.0812083	1	0.139911
ZNF229	0.0812509	1	NA
FCGRT	0.081325	1	-0.882162
PROM2	0.0813938	1	NA
CDAN1	0.0814494	1	-0.0310292
TMEM205	0.0814546	1	0.0889881
HLA-G	0.0814692	1	0.0381799
PLA2R1	0.0814946	1	NA
PTTG1IP	0.0815734	1	-0.439355
MIR421	0.0816146	1	0.00703802
LOC107984749	0.0817237	1	NA
SLC46A3	0.0817316	1	-0.0839945
VWC2	0.0817585	1	NA
EFL1	0.0818691	1	0.0281011
BMPER	0.0818712	1	NA
SHE	0.0818819	1	NA
PHB	0.0819289	1	-0.0180375
MTRNR2L8	0.0819388	1	0.579796
LRRC47	0.0819496	1	-0.0527999
SND1	0.0819753	1	0.0116659
CMTM8	0.0820211	1	NA
GUCY1B1	0.0820319	1	-0.691987
LRG1	0.0821615	1	0.120277
STPG1	0.082259	1	0.350414
ELMO1	0.0822854	1	-0.750531
MDN1	0.082292	1	0.0367131
KCNG2	0.0823392	1	NA
SEC23IP	0.0823718	1	-0.115901
GPR75	0.0826226	1	NA
HOOK3	0.0827269	1	-0.0552336
ARMC10	0.0827426	1	-0.0033488
COMMD4	0.0827942	1	-0.0562502
TYW3	0.082893	1	-0.016169
TNS1	0.0829514	1	-0.989883
MAFG-DT	0.0830362	1	NA
SRSF2	0.083059	1	0.122325
NECAP1	0.0830686	1	0.011686
SP2-AS1	0.0833269	1	0.0116095
POTEI	0.0834649	1	-0.00144872
RASGRP2	0.0835841	1	0.794647
KCNJ8	0.0835912	1	NA
TUBA3D	0.08361	1	NA
TAF9B	0.0836153	1	-0.166129
SLITRK4	0.0836914	1	0.534965
G3BP2	0.0837038	1	-0.0685993
MST1P2	0.0838051	1	NA
EFNA1	0.0839214	1	-0.562719
NOXO1	0.083993	1	NA
RTKN2	0.0840051	1	NA
PEX12	0.0841479	1	-0.00375831
ZNF391	0.0841878	1	NA
ACBD5	0.084269	1	0.0360405
AGXT	0.0843144	1	0.000957886
C1orf43	0.0844624	1	-0.290728
TMEM266	0.0845392	1	NA
FNBP1L	0.0845884	1	-0.0118115
CCND2	0.0845928	1	0.0077805
INTS2	0.084624	1	-0.0590568
TUBG1	0.0848193	1	-0.00797543
STIL	0.0848203	1	0.000615854
HECTD1	0.0849283	1	0.0501641
KLF12	0.0849848	1	-0.32922
SPPL2A	0.085015	1	-0.252147
SFSWAP	0.0852999	1	0.120469
ST8SIA5	0.0854811	1	NA
P2RX5-TAX1BP3	0.0855038	1	0.0160899
WWC2	0.0855379	1	NA
ENPP5	0.0855398	1	NA
TP53RK	0.0855865	1	-0.0725939
BMP2K	0.0856821	1	0.0690946
CASC15	0.0856915	1	-0.534332
DEF6	0.0857131	1	1.01839
ZBTB5	0.0858807	1	-0.93117
PPL	0.0859335	1	NA
THUMPD1	0.0859662	1	-0.44864
DAB2	0.0860094	1	-0.150395
LRRN1	0.0860524	1	-0.702577
GCNT4	0.0860581	1	NA
USF1	0.0860759	1	-0.0420158
REXO2	0.0861099	1	0.00910791
SAMD4A	0.0861895	1	NA
FZD6	0.0862103	1	-0.0010305
KCNMA1	0.0862322	1	NA
SGTA	0.0862348	1	-0.0364894
NOSIP	0.0862369	1	0.138122
CYB5RL	0.0862976	1	-0.00540735
MCTP1	0.0863076	1	0.0609533
MRGBP	0.0863409	1	0.147815
WASF3	0.0864064	1	NA
LOC730668	0.0864366	1	NA
CACNA1D	0.0865036	1	0.0159955
NUDT19	0.0865324	1	-0.00353678
NOP16	0.0866357	1	0.0462034
SMIM10	0.0867269	1	-0.0188538
HIST1H2BF	0.0868235	1	-0.251769
SNORD70	0.086893	1	NA
ESYT2	0.0869441	1	0.209453
REXO4	0.0870098	1	-0.0159519
ZNF674	0.0870794	1	0.0423385
ZEB2	0.087216	1	0.876729
LOC105372493	0.0873092	1	-0.0384141
CCL3L1	0.0874037	1	0.022651
ALDH9A1	0.0874171	1	-0.100774
CYP2S1	0.0874203	1	NA
PSMG3	0.0875019	1	0.30647
COMMD3	0.0875763	1	0.1286
C1orf21	0.0876734	1	-0.153852
EGR1	0.087877	1	-0.390168
ARHGAP4	0.0880409	1	0.455182
DNAJA4	0.0880545	1	0.0767642
MEIS1-AS2	0.0880554	1	0.0631265
NANS	0.0881676	1	-0.0704865
PCBP1-AS1	0.0882219	1	0.033119
TMEM170A	0.0882581	1	0.0302766
WDR20	0.0884403	1	-0.0080552
ZIK1	0.0884692	1	NA
KCNA3	0.0885957	1	-1.34771
PMAIP1	0.088597	1	0.0237808
ACP2	0.0886433	1	-0.0512774
ZDHHC21	0.0887698	1	0.00798714
ACP5	0.0888215	1	NA
LRP1B	0.0888215	1	NA
LINC01719	0.0888536	1	NA
PGBD5	0.0890251	1	NA
ZNF556	0.0890251	1	NA
SNORA70B	0.0890566	1	NA
PSMA3-AS1	0.0890695	1	0.612037
CD164	0.089281	1	-0.0376964
NXF1	0.0893062	1	-0.500742
USP2	0.0893181	1	NA
MZT2B	0.0894825	1	0.0339445
CBX6	0.0894893	1	-0.627473
PGAM1	0.0895638	1	-0.0357171
GSTO2	0.089579	1	-1.00542
SERPINB6	0.0896335	1	-0.0287648
QPRT	0.0897247	1	-0.642754
SLC25A17	0.089947	1	-0.297799
VPS13D	0.0900117	1	0.385052
ARMCX1	0.0900506	1	0.000264123
PSMD4	0.0901123	1	-0.321902
PRNP	0.0902682	1	-0.0547899
CDC42EP3	0.0902939	1	0.694337
ADI1	0.0903957	1	-0.00266156
TMEM80	0.0904617	1	-0.00970923
MGAT2	0.0906344	1	-0.0135565
CACNA2D3	0.0906676	1	NA
ERP29	0.0907294	1	0.306194
ANKRD11	0.0907446	1	0.922799
AFG3L2	0.0908947	1	0.08655
FCN1	0.0908954	1	-0.884883
RAB11FIP3	0.0909421	1	0.0590189
CCR10	0.0910698	1	NA
HS3ST1	0.0911552	1	-0.0547234
CNNM1	0.0914002	1	0.105473
FEZ2	0.0914003	1	-0.0336351
ZNF766	0.0915259	1	-0.286138
CHRM3-AS2	0.0915645	1	NA
SIK3	0.0916076	1	0.0897939
NPIPB8	0.0916217	1	0.041974
ATXN7L1	0.0916268	1	0.0650747
TRPM2	0.0916715	1	0.130407
STOX2	0.0917626	1	NA
ZNF502	0.0917789	1	NA
DPY30	0.0917899	1	-0.0342788
LOC148709	0.0920442	1	NA
MELTF	0.0920507	1	-0.00765657
MED12L	0.0921459	1	-0.492798
MRPL55	0.0921677	1	-0.00637037
ZNF416	0.0921915	1	NA
NUP210	0.0922441	1	0.00156279
YY1	0.0923665	1	0.119129
FBXO9	0.0924721	1	0.2617
ARRDC1	0.0925259	1	0.167967
FEM1B	0.0925328	1	-0.00939968
FRY	0.0925663	1	-1.16359
MRTFB	0.0926873	1	0.0502988
TEKT4P2	0.0929245	1	-0.193446
SCAF11	0.0929887	1	0.448353
CCDC125	0.0931533	1	0.00911624
EPGN	0.093174	1	-0.023099
CEP170B	0.0931749	1	NA
RELL1	0.0932925	1	-0.0140672
INPP5A	0.0933477	1	-0.621292
ZC3H13	0.0934055	1	0.352493
DOK3	0.0935511	1	0.281999
ZNF236	0.09369	1	-0.110518
LOC100507334	0.0937504	1	-0.00375989
SSPO	0.0938713	1	NA
LOC101928673	0.0938883	1	NA
PIGT	0.0939258	1	-0.391752
MKRN2OS	0.0939851	1	NA
EED	0.0939895	1	-0.193723
THEMIS2	0.0940008	1	-0.418382
ZNF582-AS1	0.0941333	1	-0.0181869
PGM5P4-AS1	0.0941385	1	NA
LOC100287896	0.0941789	1	NA
BHLHE41	0.0942154	1	NA
CFAP54	0.0943585	1	1.16187
MIA2	0.0944064	1	0.25907
E2F5	0.0944708	1	0.111599
N4BP2	0.0945016	1	-0.00634042
TOMM40	0.0947355	1	-0.00642696
RASSF4	0.0947625	1	-0.116217
TNFSF12	0.0947844	1	0.112552
FIGN	0.0947852	1	-4.1581
LINC02470	0.0949448	1	0.228916
SLC38A10	0.0949451	1	0.0327126
MS4A3	0.0949993	1	0.788881
GPX4	0.0952059	1	-0.647013
FLNC	0.0952149	1	NA
SLC47A1	0.0952149	1	NA
FKBP9P1	0.0952345	1	-0.970364
WASF1	0.0952498	1	-0.112913
PPP1R16A	0.0955802	1	-0.137237
ANKAR	0.0956238	1	-0.0113422
ETNK1	0.0958155	1	-0.101272
LOC441666	0.0958407	1	NA
OR4F16	0.0959016	1	NA
IFFO1	0.0959111	1	-0.171751
ADGRG7	0.0959166	1	-0.177397
RANGAP1	0.0960794	1	0.121746
SPDYE7P	0.0961692	1	-0.0414384
CD69	0.0961907	1	0.065103
CLEC7A	0.0962093	1	-1.39674
ANTXR2	0.096215	1	-0.0380853
LOC105379143	0.096224	1	NA
ZNF160	0.0962784	1	-0.0253979
GAREM2	0.0963146	1	0.0478964
TPM2	0.0963196	1	-0.579307
TSHR	0.0964034	1	0.102948
LINC01303	0.0964116	1	NA
LINC02606	0.096471	1	NA
ETF1	0.0966007	1	0.0216057
VAV3	0.0966065	1	0.465256
PFKFB2	0.0966253	1	0.010924
TSPOAP1-AS1	0.0967026	1	0.0102318
ZNF395	0.0968105	1	0.120237
GCLC	0.0968908	1	-0.124182
SARS2	0.0970099	1	0.00669827
EFHC2	0.097022	1	-0.379177
EFHC1	0.097029	1	0.230313
SEC14L1	0.0970296	1	-0.0178405
MAP4K3	0.0970466	1	0.278281
SNRPE	0.0971594	1	-0.00405031
TRAK2	0.0971904	1	-0.225939
TRMT1	0.0972171	1	0.260077
CAPN11	0.0973463	1	-0.421532
LINC00853	0.0973788	1	NA
SERPINI1	0.0973913	1	NA
CLSTN3	0.097571	1	-0.430818
SYS1	0.0976874	1	0.0109885
LOC102724776	0.0978065	1	NA
PHKA2-AS1	0.0978065	1	NA
PBLD	0.0979086	1	-0.0186772
LOC102723540	0.0979938	1	-0.10646
GATD3A	0.0980896	1	0.0431
GM2A	0.0981272	1	0.341603
HTRA3	0.0981338	1	0.0133539
PTGES2	0.0981555	1	-0.208129
SLC16A10	0.0981682	1	NA
BAG2	0.0982182	1	0.0627272
DHH	0.0983355	1	NA
ARL2	0.0984241	1	-0.145053
DNAJC7	0.0984468	1	0.11065
PRUNE1	0.0984584	1	-0.161304
DOP1B	0.0985131	1	0.237502
IMPA2	0.0985412	1	0.0262968
BEX2	0.0985588	1	-0.801449
HMCES	0.0986382	1	-0.094813
INPP1	0.0986672	1	-0.0848905
GTF2H1	0.0987417	1	-0.0234623
CTNND2	0.0987435	1	NA
ST3GAL2	0.0988797	1	0.107972
SEMA4G	0.0988935	1	-0.00121045
SDHB	0.0989146	1	0.0059033
UTRN	0.0989229	1	0.933036
CRYBG3	0.0989659	1	0.260062
ARID2	0.0990179	1	-0.00230382
ZSCAN5C	0.0991017	1	NA
FAM86KP	0.0992089	1	0.000205249
ULK4	0.0993102	1	-0.264934
ZBTB10	0.0993237	1	-0.0787723
AK4	0.0993452	1	NA
ANKFY1	0.0993706	1	-0.033893
MICU2	0.0994249	1	-0.143852
LDLRAD3	0.0995713	1	NA
ATG9A	0.099573	1	-0.387009
TDG	0.0995825	1	0.0587572
DAZAP1	0.0996268	1	0.0551933
SLC9A3R2	0.0997068	1	-0.373713
SLC2A8	0.0997656	1	-0.00308063
GSKIP	0.0997765	1	-0.00887735
ACYP1	0.0998656	1	-0.00912214
PCAT18	0.0999034	1	0.00057406
HGH1	0.0999081	1	0.170612
RADX	0.0999848	1	0.129964
TMEM132B	0.10017	1	NA
CASC3	0.100217	1	-0.103343
ZNF195	0.100241	1	0.110413
SPESP1	0.100406	1	NA
POLI	0.100442	1	-1.80363
COA6	0.100475	1	0.0332737
RTL6	0.100527	1	-0.145436
CCDC170	0.100533	1	NA
NOTCH4	0.100564	1	-1.47862
DMTN	0.100617	1	NA
LOC100507468	0.100639	1	NA
RPS6KA4	0.100683	1	0.117386
ZNF117	0.100716	1	-0.0636385
AP4M1	0.100893	1	-0.0795953
KCTD10	0.10096	1	-0.025061
LOC100507547	0.101002	1	NA
CDKN2C	0.101037	1	-0.0315746
CPEB4	0.10106	1	0.00539844
CEBPA-DT	0.101134	1	NA
AOX3P-AOX2P	0.101241	1	0.393512
AP1G2	0.101243	1	0.309858
CECR2	0.101274	1	NA
SERPINE2	0.101282	1	-0.00409075
RUSC1	0.101315	1	-0.0635421
OR4D1	0.101346	1	NA
ZSCAN16	0.101458	1	0.106608
MIR646HG	0.101596	1	0.417898
NEIL2	0.101745	1	0.0787935
TAS2R10	0.101857	1	NA
GDF15	0.101969	1	NA
PRKCZ	0.102006	1	-1.17486
ZNF45	0.102267	1	-0.0496694
MAPK12	0.102327	1	-0.318626
TIGD3	0.102367	1	NA
SECISBP2	0.10252	1	0.336648
RPS6KA5	0.102522	1	0.00198148
POLR2J4	0.102564	1	NA
SIRT4	0.102695	1	NA
SLCO3A1	0.102747	1	1.32192
CYP2D6	0.102858	1	NA
COPS3	0.102994	1	-0.0309552
SCARB2	0.103035	1	-0.819417
CFAP52	0.10326	1	NA
LINC00910	0.103309	1	0.0206169
FARP2	0.103355	1	-0.0251143
MIR503HG	0.103427	1	NA
IK	0.103633	1	-0.458978
USP10	0.103696	1	-0.0117619
CD19	0.103709	1	NA
TOP3A	0.103755	1	-0.132283
LOC442028	0.103827	1	NA
LOC101927124	0.103857	1	-0.0119782
THAP8	0.103881	1	0.0131332
PELI3	0.103892	1	-0.342111
BISPR	0.104276	1	0.13528
[truncated: 25,060 more rows]

## Sheet: Figure 5e
Gene	p-value	FDR	log FC non-AML vs. (pre-)leukemic
HLA-L	6.85768e-24	7.78621e-20	1.69128
FOS	4.44439e-21	2.52308e-17	-2.24825
MTRNR2L1	1.08268e-16	4.09758e-13	1.41257
HLA-H	4.62386e-16	1.31248e-12	1.59747
HLA-G	7.20937e-12	1.6371e-08	1.11725
HLA-C	2.05904e-10	3.89639e-07	1.26241
HLA-B	9.10477e-10	1.47679e-06	1.14795
JUP	1.41916e-09	2.01414e-06	1.91838
KLF10	1.87796e-09	2.36915e-06	1.91346
HLA-DRB6	1.14748e-08	1.30285e-05	1.09114
HIST2H2AA4	1.59201e-08	1.64324e-05	-1.48382
HIST2H2AA3	1.20684e-07	0.000114188	-1.37616
MIS18BP1	6.48959e-07	0.000566791	1.24023
POLR2J2	3.31993e-06	0.00269246	-1.10588
CST3	1.46043e-05	0.0103636	-0.984131
LOC220729	1.42789e-05	0.0103636	-1.12104
RBM3	1.58581e-05	0.0105913	1.07357
FOSB	1.80647e-05	0.0113948	-1.08122
IQGAP1	1.95632e-05	0.0116905	1.02052
RNU1-1	2.42183e-05	0.0137487	-0.880291
CD69	2.63982e-05	0.0142727	1.85081
WASH9P	2.90583e-05	0.0149967	0.789817
SDHAP1	3.84133e-05	0.0189628	-1.13142
APLP2	4.06739e-05	0.0192421	-0.869794
PSMA6	4.80692e-05	0.0218311	0.953447
GSTM3	5.3513e-05	0.0233687	1.37344
PSMB9	5.73212e-05	0.0241046	1.34029
RAB5A	6.0054e-05	0.0243519	1.10905
PNRC1	6.52518e-05	0.0255472	1.02966
PRSS21	7.3132e-05	0.027678	-1.84615
PIM3	7.63598e-05	0.0279674	1.57863
ILF3	8.08442e-05	0.0286845	0.875958
U2AF1L4	9.143e-05	0.0305322	1.09394
UNK	9.02667e-05	0.0305322	1.38228
HMGB1	0.00010249	0.0332478	0.738047
NUCKS1	0.000106117	0.0334682	0.893733
HIF1A	0.000112012	0.0343725	0.990135
BZW1	0.000126295	0.0360339	0.934836
CPSF6	0.000128888	0.0360339	0.988472
DUSP1	0.000130121	0.0360339	-0.953454
FBRS	0.00012978	0.0360339	1.42116
PRR14L	0.000158596	0.0425556	-1.25106
SPTBN1	0.000161167	0.0425556	1.3531
PPP1R10	0.000165975	0.0428291	-1.38303
S100A10	0.000177672	0.0448287	-1.30163
RNVU1-7	0.00018496	0.0451388	-0.822646
WTAP	0.000186853	0.0451388	0.825267
C14orf119	0.000201603	0.0456505	-1.28283
GOLPH3	0.000197037	0.0456505	1.05328
NBPF1	0.000197083	0.0456505	-1.06279
TSC22D1	0.000205053	0.0456505	-1.05471
HSPA5	0.000234144	0.0511245	0.952294
HNRNPK	0.000246797	0.0524691	0.784226
RNASET2	0.000249545	0.0524691	1.0443
MIR570HG	0.000255225	0.0526878	-0.91389
IGLL1	0.000270997	0.0549447	1.27055
BCLAF1	0.00028466	0.0567023	0.877892
COPE	0.00030877	0.0596815	0.820646
S100A6	0.000310129	0.0596815	-0.738811
TAP1	0.000315751	0.0597506	1.25061
MAPK1IP1L	0.000327225	0.0609068	0.909669
PAIP2	0.00035301	0.0641482	0.837429
SNHG6	0.00035594	0.0641482	0.723956
RTL8A	0.000390652	0.0693041	-1.32898
EWSR1	0.000413551	0.0722378	0.836426
CYCS	0.000452302	0.0766483	0.813563
HIST1H2AL	0.000452228	0.0766483	-1.74833
SERINC5	0.000501322	0.083706	-1.29494
KMT2E	0.000515278	0.0847894	0.829549
TMA7	0.000530302	0.0860149	0.571388
RPS26	0.000589594	0.0942853	0.648192
SLC4A2	0.000633857	0.0999557	1.40436
CARHSP1	0.000655319	0.101925	1.00446
TMEM50B	0.000734814	0.112744	1.06207
HLA-E	0.000787011	0.117575	0.754344
MNDA	0.000782842	0.117575	-1.28273
KBTBD2	0.00082821	0.120558	1.13466
ODR4	0.000826086	0.120558	1.01911
LEPR	0.000856312	0.122739	-2.33215
SNHG17	0.000864814	0.122739	1.05092
B2M	0.000916977	0.126767	0.645028
CDKN2D	0.000932718	0.126767	1.50306
PTENP1	0.000937854	0.126767	0.823679
ZDHHC2	0.000911596	0.126767	1.02558
TCF4	0.000949759	0.126865	0.878935
SSH2	0.000986794	0.13028	0.989431
BCAS4	0.0010203	0.131642	1.11165
SMC3	0.00101553	0.131642	0.826453
CTDSP2	0.00108919	0.138951	1.09695
MDM4	0.00114736	0.144368	0.744516
PSMB8	0.00115708	0.144368	0.907318
GFI1B	0.00118908	0.14517	-1.08463
ZNF382	0.00118237	0.14517	-1.46886
YME1L1	0.00120422	0.145454	0.693961
KYAT1	0.00128223	0.151651	-1.32953
TOMM20	0.0012719	0.151651	0.809067
CD52	0.00133494	0.154301	1.15185
HMGN2P46	0.0013419	0.154301	0.571218
RBM8A	0.00134541	0.154301	0.734238
BAHCC1	0.00138875	0.156118	-1.29395
SPINK2	0.0013844	0.156118	-1.4483
LAT2	0.00143143	0.157791	1.00116
STMN1	0.00142214	0.157791	0.90608
CITED2	0.0014535	0.158683	-0.917084
PRKD3	0.00149702	0.161878	0.897524
H3F3C	0.00152003	0.162815	0.580692
TP53RK	0.00156664	0.16624	-1.10192
DPPA4	0.00162306	0.169186	1.00427
EP300	0.00162421	0.169186	0.892219
SNHG9	0.001652	0.170516	0.629803
STK17B	0.00176701	0.180744	0.735586
PTBP1	0.00183506	0.186029	0.784954
YWHAQ	0.00187703	0.1886	0.707332
DNAJC2	0.0019291	0.190461	0.84058
S100A12	0.00192029	0.190461	-1.31692
CASP3	0.00196739	0.192567	-0.967179
BCAS2	0.00209764	0.20356	0.755674
CA1	0.0021338	0.205315	-1.5067
MIR1244-4	0.00215257	0.20538	0.477989
ARL17A	0.00229454	0.207268	-0.693632
CMTM3	0.00226904	0.207268	1.11111
EXOSC3	0.00221157	0.207268	-1.01232
PCGF5	0.00230014	0.207268	0.976818
RBPMS2	0.00225287	0.207268	1.46329
SLFN11	0.00219119	0.207268	-0.991853
TCF3	0.00226478	0.207268	1.00343
DCP1A	0.00238423	0.213154	0.919119
H2AFZ	0.00252841	0.218917	0.785911
HMGN2	0.0025451	0.218917	0.66182
HNRNPD	0.00247648	0.218917	0.634986
TNRC6B	0.00252282	0.218917	-0.772184
TRIM27	0.00252987	0.218917	-0.942108
C9orf16	0.0026157	0.21999	0.795613
KRT10	0.0025854	0.21999	0.706922
SRSF10	0.00260855	0.21999	0.695989
DDX6	0.00268899	0.224344	0.792058
XRCC6	0.00270699	0.224344	0.66669
H2AFY	0.00279164	0.228565	0.652771
IRF1	0.00279819	0.228565	0.841987
UBE2J1	0.00294379	0.238742	0.843833
MYC	0.00298226	0.240146	-0.937874
NPIPB3	0.00300872	0.24057	0.555718
NFE2	0.00312918	0.248453	-0.880266
HNRNPL	0.00319603	0.251998	0.589176
MAD2L2	0.0032282	0.252779	0.82783
SUMO3	0.00331068	0.257462	0.706332
NNT	0.00334204	0.258133	0.837221
CELF2	0.00345355	0.258486	0.770839
DDX5	0.00336983	0.258486	0.645925
LCK	0.00346045	0.258486	6.51631
MED6	0.00345972	0.258486	0.843273
RAB11FIP4	0.00345378	0.258486	3.4438
LXN	0.00348833	0.258866	-1.05041
CD82	0.00365278	0.266989	-0.709022
COX1	0.00370731	0.266989	-0.480832
KIF13B	0.00371536	0.266989	1.29706
SSNA1	0.00371479	0.266989	0.820019
TBL1X	0.00370973	0.266989	-1.34447
XBP1	0.00377394	0.269493	0.786031
FERMT3	0.00386016	0.273635	0.761657
LINC01268	0.00388015	0.273635	-2.93954
DUS3L	0.00395006	0.276846	0.852569
PSME2	0.00401234	0.279485	0.764862
ARHGAP45	0.00415894	0.282758	0.84563
ATP6V1G1	0.00409073	0.282758	0.633653
HNRNPA1	0.00415872	0.282758	0.592664
LOC284454	0.00414916	0.282758	-0.732538
HLA-DRB5	0.00428645	0.289502	0.630693
HSPA8	0.00430913	0.289502	-0.795411
CCDC32	0.00436367	0.291441	0.972368
FTL	0.00457716	0.295878	-0.5066
HIST1H2BN	0.00450785	0.295878	-1.17399
ID2	0.00451884	0.295878	1.20079
LINC00963	0.00453772	0.295878	1.71244
TPM4	0.00447519	0.295878	0.873755
ZFR	0.00458645	0.295878	0.683965
SLC50A1	0.00475509	0.305024	-0.851903
DEF8	0.00487233	0.305638	-1.27364
ITGAL	0.00485005	0.305638	-1.20062
ND3	0.0048108	0.305638	-0.516924
UQCRFS1	0.00486798	0.305638	0.679695
EIF4G2	0.00506691	0.313037	0.666052
HIST2H2BC	0.00512555	0.313037	-1.04017
HLA-DRA	0.00509714	0.313037	0.64122
NT5C2	0.00510565	0.313037	0.77302
SEC61G	0.00513584	0.313037	0.609945
WIPF1	0.0051557	0.313037	0.719218
TNIK	0.00531172	0.319451	1.31868
WDR49	0.00531761	0.319451	-1.63284
HIST2H2BE	0.00536328	0.320498	-0.865155
ASXL1	0.00555815	0.328683	0.923969
PSMB10	0.00555702	0.328683	0.670933
ZSWIM9	0.00561762	0.330479	-1.68914
ZNF711	0.00568349	0.332631	0.880151
NUSAP1	0.00571808	0.332939	0.858041
TPSB2	0.0057508	0.333136	1.35421
FHL1	0.00597679	0.34273	1.16312
STT3B	0.00596889	0.34273	0.688804
CDH7	0.00605459	0.343719	-3.69507
CHORDC1	0.00604385	0.343719	-0.941515
LAPTM4B	0.00614435	0.347079	-1.1668
NANS	0.00625571	0.351621	0.80668
TSC22D3	0.00632251	0.353624	-0.739912
HK3	0.00648826	0.361116	-0.84813
HLA-A	0.00652291	0.361274	0.537622
ATP7A	0.00659132	0.361536	-0.996605
EEA1	0.0065848	0.361536	-0.832188
EPS8	0.00666375	0.362011	-2.02294
TMEM154	0.00665209	0.362011	-1.06092
GGNBP2	0.00680199	0.365107	0.736692
PQLC2	0.00681321	0.365107	-1.68073
SON	0.00681721	0.365107	0.519228
MED16	0.00705635	0.374382	-0.853963
PCBP2	0.00704771	0.374382	0.587658
RIOK3	0.00709489	0.374676	0.744001
NPAT	0.00715256	0.375973	-1.05026
ADAR	0.0073692	0.376902	0.678994
LARP4B	0.0073608	0.376902	-0.716779
NBPF26	0.00727164	0.376902	-0.597727
SRGN	0.00720752	0.376902	-0.580529
STRAP	0.00736935	0.376902	0.681743
WBP11	0.00736941	0.376902	0.660897
QSOX1	0.00740986	0.377272	-0.935961
CEBPZOS	0.00765506	0.383635	0.67427
HNRNPR	0.00758293	0.383635	0.594763
PSME4	0.00767	0.383635	0.761927
TXNDC11	0.00763784	0.383635	1.07501
ISCA1	0.00770379	0.383635	0.753226
CDKN1A	0.00782725	0.388081	1.15504
FAM53C	0.0079326	0.391595	0.858594
AKR1C1	0.0081249	0.392554	0.844581
IFITM3	0.00806008	0.392554	0.694993
IFT46	0.00809775	0.392554	-1.36652
KLHL24	0.00802352	0.392554	0.805693
PAX8-AS1	0.00808317	0.392554	-0.849441
FOXN3	0.00843447	0.405784	0.658627
CAMKK2	0.00847441	0.405985	0.904714
CENPC	0.00854404	0.407601	0.723705
PIMREG	0.00860475	0.408293	3.79659
YWHAZ	0.00863047	0.408293	0.560394
TYROBP	0.00868628	0.409228	-0.728639
DNAL1	0.00878788	0.409962	1.13946
H3F3B	0.00884629	0.409962	0.557088
PPM1A	0.00884063	0.409962	0.835025
PSMB7	0.00879245	0.409962	0.643742
RCSD1	0.00888618	0.410137	0.819576
BLOC1S3	0.00900134	0.412101	1.24355
ZNF207	0.00896691	0.412101	0.602189
CAVIN1	0.00908096	0.412421	-0.96303
CLK1	0.00905019	0.412421	0.769803
CYB561	0.009257	0.416436	1.22668
PLEKHA1	0.00923585	0.416436	-1.75307
PLIN3	0.00931608	0.416436	0.766517
SMAGP	0.0093068	0.416436	1.31357
IDH1	0.00970148	0.422207	-0.92626
MARVELD2	0.00970548	0.422207	1.72845
PLEK	0.00949118	0.422207	-0.808514
PLEKHF2	0.00966439	0.422207	0.732288
PLXND1	0.00953885	0.422207	-0.753162
SEL1L3	0.00960992	0.422207	1.39052
TUBB2B	0.00958402	0.422207	0.613006
DAZAP1	0.0097497	0.422512	-0.660806
FBXO33	0.0098365	0.424652	0.988641
SRPRA	0.0100977	0.434278	0.655407
IFT20	0.0102148	0.436105	0.760111
PIK3R1	0.010217	0.436105	0.774342
RBM39	0.010264	0.436304	0.535358
XAB2	0.0102985	0.436304	0.796468
KIT	0.0104351	0.438814	-0.776848
OSBPL1A	0.0104318	0.438814	0.79648
NAGLU	0.0105115	0.440396	-1.24511
AFMID	0.0106223	0.441074	-0.70525
DDX39A	0.0106442	0.441074	0.69916
SNX22	0.0105879	0.441074	-1.31609
ITGAX	0.0107127	0.442296	-0.873962
CDK5RAP3	0.010752	0.442313	0.539364
AFF4	0.0108913	0.442776	0.703549
CPSF1	0.0108889	0.442776	0.707005
EEF1B2	0.0109193	0.442776	0.529548
PIGM	0.0108405	0.442776	-0.807743
ARF1	0.0112057	0.447104	0.616901
KRIT1	0.0112623	0.447104	-0.724452
RN7SL3	0.0112619	0.447104	-0.512702
SCAND1	0.0111923	0.447104	0.611702
SRRT	0.0111118	0.447104	0.749922
ZADH2	0.0111684	0.447104	0.922291
USP1	0.0114011	0.45104	0.648979
ATP5PF	0.0120363	0.455534	0.565424
CENPP	0.0118484	0.455534	-0.950325
FUS	0.0118344	0.455534	0.541205
HCK	0.0119999	0.455534	-1.21543
HMGB3	0.0117999	0.455534	0.827574
IDI1	0.0119473	0.455534	0.682773
LEMD3	0.0118997	0.455534	0.81269
MOAP1	0.0120221	0.455534	1.02052
NFKBIA	0.0118868	0.455534	0.674341
NOL12	0.0119658	0.455534	0.816102
TM2D3	0.0118426	0.455534	-0.824743
UBE2V1	0.0115754	0.455534	0.668646
WDR43	0.0119282	0.455534	0.59884
MRFAP1L1	0.0120778	0.455585	-0.710052
DDX19A	0.0121337	0.455917	0.73545
DNAJA3	0.012207	0.455917	-0.798138
MAP1LC3B2	0.0121704	0.455917	0.5529
ZYX	0.0123375	0.45928	-0.760041
RNASE2	0.0123917	0.459789	-1.13884
HIST1H2BF	0.0124594	0.460795	-0.92085
C8orf88	0.0126067	0.461369	0.800847
CITED4	0.0126374	0.461369	-1.6838
GNPTAB	0.012522	0.461369	-0.754003
HRAS	0.0126098	0.461369	1.61035
CTNNAL1	0.0126908	0.461831	0.86751
ATP5MG	0.0127576	0.46278	0.458864
RPL21P28	0.0129625	0.467226	0.3334
SNRPA1	0.0129574	0.467226	0.631314
COPA	0.0132153	0.472484	0.669961
H2AFV	0.0131934	0.472484	0.600426
PAX8	0.0132332	0.472484	2.12936
BTN3A3	0.0133375	0.474079	0.895671
FMR1	0.0134032	0.474079	0.862018
TUBB2A	0.013396	0.474079	1.03707
BRPF3	0.0137842	0.479908	1.84502
CSDE1	0.0137689	0.479908	0.558903
KLF3	0.013862	0.479908	0.749285
MYB	0.0137256	0.479908	-0.625451
NOL9	0.0136317	0.479908	0.747148
OSER1	0.0137125	0.479908	0.772186
SLC35E2B	0.0138638	0.479908	-0.655808
NACA4P	0.0140051	0.482696	0.348564
TRAF6	0.0140294	0.482696	0.998137
CCNI	0.0141581	0.48419	0.569763
UTP6	0.0141533	0.48419	-0.758999
KCNQ1OT1	0.0142325	0.485273	-1.10551
PRSS57	0.0144822	0.491306	-0.60378
RNF114	0.014496	0.491306	0.656783
ATG13	0.0147796	0.492458	0.685113
CDKN3	0.0146541	0.492458	0.890968
DYNC1H1	0.0147901	0.492458	0.667659
NBPF14	0.0146318	0.492458	-0.526324
NR3C1	0.0146799	0.492458	0.646775
RC3H2	0.0147902	0.492458	0.822876
DHRS11	0.014946	0.495899	0.900664
EIF5AL1	0.01502	0.495899	0.390802
EPDR1	0.0151119	0.495899	-0.915743
KLF2	0.015027	0.495899	-1.06534
MYLIP	0.0150706	0.495899	0.683373
ATP8	0.0152311	0.497048	0.409471
PIN4	0.0152642	0.497048	-0.663105
SPRY1	0.0152783	0.497048	0.815264
GNB1	0.0153256	0.497163	0.718157
CD3EAP	0.0156015	0.497788	-0.922735
EPSTI1	0.0154476	0.497788	0.787808
FAM135A	0.0158422	0.497788	0.957355
GABPB1	0.0158235	0.497788	0.711574
HERC2P3	0.0157614	0.497788	-0.664079
HIST1H2BC	0.0156777	0.497788	-0.771882
ILVBL	0.0158014	0.497788	0.826351
MAPRE1	0.015871	0.497788	0.666529
RASSF4	0.0157325	0.497788	-1.6287
TMSB4X	0.0155102	0.497788	0.461929
UBE2Q2P2	0.015741	0.497788	-0.987499
WHAMMP3	0.0158111	0.497788	0.636188
TNK2	0.0159943	0.498899	-0.822253
TUBA1A	0.0159927	0.498899	0.561434
ANO10	0.0165903	0.499613	0.882597
ARID5A	0.0165413	0.499613	0.795475
COG3	0.0163619	0.499613	0.784417
DENND3	0.0163074	0.499613	0.842923
LDLRAD4	0.0163609	0.499613	0.812167
LOC400499	0.0166176	0.499613	-2.06478
MAP1LC3B	0.0165477	0.499613	0.674489
MAST3	0.0162283	0.499613	1.12241
MINPP1	0.0165092	0.499613	-0.918467
MSL2	0.0164163	0.499613	0.810322
RMI2	0.0161352	0.499613	-1.01035
RP9	0.0162928	0.499613	0.838499
UBE2C	0.0164532	0.499613	1.08514
ZBTB25	0.0166332	0.499613	-0.872042
ABRAXAS2	0.0180778	0.500849	-0.876133
AGPAT2	0.0176514	0.500849	0.942095
AKR7A2	0.0175027	0.500849	0.683092
ANKRD36C	0.0176671	0.500849	0.583682
ATG2B	0.0175553	0.500849	-1.03793
ATP5PO	0.0180322	0.500849	0.488239
BNIP2	0.0177365	0.500849	0.587698
COX11	0.0175737	0.500849	0.631434
CTSF	0.0170279	0.500849	1.0271
FAM30A	0.0177094	0.500849	0.625043
FHIT	0.0170111	0.500849	0.763077
GALK1	0.0174279	0.500849	0.964528
HENMT1	0.0175553	0.500849	0.659682
HIST1H1B	0.0178783	0.500849	-0.830575
IL13RA1	0.0181537	0.500849	-1.18003
ITGA4	0.0174605	0.500849	0.585116
KCNMB1	0.0170783	0.500849	2.64374
MS4A1	0.0168842	0.500849	-4.11331
NEGR1	0.0177404	0.500849	-1.0885
NMU	0.0181572	0.500849	-1.07234
PFDN4	0.0181906	0.500849	0.544271
PMVK	0.0182148	0.500849	0.707661
PPP1CA	0.0181782	0.500849	0.660586
RAB6A	0.0173081	0.500849	0.636956
RB1CC1	0.0174062	0.500849	0.627254
RBM38	0.0177538	0.500849	1.15154
RNF145	0.0177608	0.500849	0.503424
SFPQ	0.0182183	0.500849	0.497446
SNHG5	0.0172976	0.500849	-0.507514
SNRNP25	0.0178444	0.500849	0.771967
SPECC1	0.0179511	0.500849	-0.814615
SRP72	0.0168235	0.500849	0.57427
SUPT3H	0.0177176	0.500849	0.974681
TUBA1C	0.0171908	0.500849	0.596586
TXNRD3	0.0176817	0.500849	1.38918
FAM104B	0.0182656	0.500937	0.817771
LYL1	0.0183581	0.501587	-0.675994
ZDHHC24	0.0183777	0.501587	-0.9109
CALM1	0.0184293	0.501789	0.490304
ABRACL	0.0186963	0.504827	0.593671
APOOL	0.0188076	0.504827	0.601845
HBS1L	0.0187866	0.504827	-0.654561
TIFA	0.0188022	0.504827	1.09204
USP16	0.0186009	0.504827	0.648508
ZC3HC1	0.0188016	0.504827	-0.856432
SLC25A5	0.0188642	0.50515	0.598307
CD79A	0.0192115	0.513241	1.51598
CA2	0.0195737	0.514444	-1.06969
LOC100129203	0.0194982	0.514444	-1.50935
RPS19	0.0195518	0.514444	0.492273
SARAF	0.0193109	0.514444	0.547453
SET	0.0193701	0.514444	0.488483
SLC44A1	0.0195451	0.514444	0.756267
TLE1	0.0195185	0.514444	1.00554
BDH2	0.0197801	0.516687	0.808376
PADI4	0.0197956	0.516687	-1.37269
ZNF211	0.0197424	0.516687	1.53022
PRKCA	0.0198622	0.517237	-1.70877
RANBP6	0.0199821	0.51917	0.856715
NACA	0.0200928	0.520854	0.491019
GAN	0.0201929	0.521068	0.759209
LINC02210	0.020192	0.521068	-1.40837
PARP16	0.020281	0.521691	0.983071
TNFAIP3	0.0203089	0.521691	1.05616
AHNAK	0.0204473	0.524061	-0.563712
MZT2A	0.0206499	0.525693	0.534515
RILPL2	0.0206266	0.525693	0.704734
UBA2	0.0206281	0.525693	0.580624
RALY	0.020764	0.526237	0.556909
UBE2S	0.0207639	0.526237	0.64987
KIF11	0.0208715	0.527785	0.824576
CPEB3	0.0210645	0.527962	-3.18359
HNRNPDL	0.0210567	0.527962	0.541176
RBM26	0.0210539	0.527962	0.598614
TESK2	0.0210111	0.527962	-1.19277
TESC	0.0211287	0.528403	0.738249
CDK12	0.0213194	0.529851	0.615347
RB1	0.021244	0.529851	0.596131
UBE2G1	0.0213266	0.529851	0.689086
KHDRBS1	0.0213813	0.530051	0.542453
VTI1A	0.0214354	0.530234	0.651867
CGGBP1	0.0215051	0.530766	0.593517
CPXM1	0.0215971	0.530766	-0.701977
RNVU1-18	0.0215571	0.530766	0.802326
KLHL15	0.0219002	0.532536	1.75506
MZT2B	0.0219037	0.532536	0.489222
PAIP1	0.0218964	0.532536	-0.62247
SELPLG	0.0218369	0.532536	-0.693548
SRSF3	0.0218595	0.532536	0.522092
IDH2	0.0224009	0.542302	0.581514
NDUFA10	0.0223739	0.542302	0.592224
ACTG1	0.0228994	0.542641	0.439278
AGPS	0.0228723	0.542641	0.746007
BANP	0.0225965	0.542641	-0.850606
COL4A3BP	0.0225909	0.542641	0.657019
EMG1	0.0229406	0.542641	-0.761311
GLS	0.0228328	0.542641	-0.656536
HNRNPH1	0.0227129	0.542641	0.502301
PFKFB3	0.0229068	0.542641	0.964758
SNHG11	0.0227319	0.542641	0.900994
TEFM	0.0226724	0.542641	-0.809842
ZNF850	0.0227122	0.542641	0.924285
FLI1	0.0232834	0.543951	0.716585
NUP210	0.0231594	0.543951	-0.651393
PHF19	0.0232522	0.543951	0.963356
RHOB	0.0232709	0.543951	-0.849702
SMCR5	0.0231386	0.543951	-1.41946
TRMT2B	0.0231271	0.543951	0.856659
PPP2CA	0.0234442	0.545462	0.541407
TRABD	0.0234095	0.545462	0.607555
ZSCAN22	0.0235197	0.546099	-1.68534
MZB1	0.0236212	0.546223	-1.01621
SERTAD1	0.0235783	0.546223	1.54014
STAT4	0.0237039	0.54702	-1.79919
UCA1	0.0238279	0.548766	-1.52381
EIF1	0.0239799	0.55115	0.456972
ALG11	0.0248015	0.551479	0.754892
ATP11A	0.0245536	0.551479	-0.884939
BEX1	0.0248173	0.551479	-0.903309
KDELC2	0.0247933	0.551479	0.841412
KMT2A	0.0243991	0.551479	-0.627671
KRBOX4	0.0243039	0.551479	-0.846628
MCMBP	0.0248229	0.551479	0.71016
MCUR1	0.0240972	0.551479	0.748393
NPR3	0.0243795	0.551479	1.05042
NRM	0.024578	0.551479	0.903647
NUF2	0.024648	0.551479	0.815763
PCGF3	0.0240766	0.551479	0.734161
PHIP	0.0246481	0.551479	-0.555762
RSL24D1	0.0243542	0.551479	0.558292
SLC22A4	0.0245774	0.551479	-0.996764
USP38	0.024782	0.551479	0.915242
WASH7P	0.0248685	0.551479	0.381518
ZNF18	0.0248158	0.551479	1.05053
C7orf50	0.0251743	0.553932	-0.693813
NEK1	0.0251648	0.553932	0.764168
PSMA4	0.0250528	0.553932	0.543746
ZNF485	0.0251702	0.553932	-2.14005
DNTTIP2	0.0253215	0.55395	0.565009
TRO	0.0252272	0.55395	1.42848
ZNF620	0.0253126	0.55395	-1.17486
ATP6V0E1	0.0254258	0.555163	-0.557641
PTPMT1	0.0255395	0.556574	0.532232
STK35	0.0256413	0.557724	-1.04912
ENO2	0.0257422	0.558555	1.48892
RALGAPA2	0.025778	0.558555	0.832017
PSMC5	0.0258321	0.558635	0.578141
UBBP4	0.02588	0.558635	0.390783
CEP170	0.0259712	0.558929	0.66436
CTSW	0.025997	0.558929	0.713905
NDRG2	0.0260414	0.558929	-2.62057
CPT2	0.0262171	0.559542	-0.825167
IL1B	0.0262505	0.559542	-1.11112
VSIR	0.0262627	0.559542	-0.688159
ZNF322	0.0262671	0.559542	-1.45664
ZNF430	0.0263494	0.560246	0.734213
SARDH	0.0264193	0.560682	3.52728
COX6C	0.0265163	0.561691	0.519215
TAOK3	0.0266244	0.562929	0.556797
ULK3	0.0266765	0.562984	-0.687364
CD300LF	0.027104	0.566738	-0.991332
HIST1H2AG	0.0269706	0.566738	-0.805136
MAT2A	0.0270738	0.566738	-0.560732
SLC15A2	0.0270648	0.566738	-1.43675
TCEAL3	0.027075	0.566738	1.02242
FLJ13224	0.02719	0.56749	2.76552
C1orf198	0.0274386	0.571629	-1.04853
LDHA	0.0277277	0.57449	0.598331
NEIL1	0.0276654	0.57449	2.0398
RNH1	0.0276857	0.57449	-0.592973
H3F3A	0.0278479	0.57593	0.408764
CD37	0.0283032	0.581342	-0.562578
DPYSL2	0.0281673	0.581342	0.758957
NUDT21	0.0284681	0.581342	0.59
PQLC1	0.0284648	0.581342	0.744425
TNFAIP1	0.0283981	0.581342	-0.902688
VAMP5	0.0282296	0.581342	0.792031
ZNF669	0.0283306	0.581342	1.02333
AQP3	0.0287985	0.582915	-2.54292
DHRS13	0.0287202	0.582915	-0.699115
MACF1	0.0288018	0.582915	-0.556107
PLAC8	0.0286242	0.582915	0.572799
SKA2	0.0286579	0.582915	0.611846
APRT	0.0289338	0.583318	0.568026
B3GNT2	0.0289318	0.583318	0.591189
TKT	0.0289758	0.583318	0.480028
ZC3H8	0.0290328	0.583431	-0.692751
GNB5	0.029108	0.583908	-0.909631
P4HB	0.0294126	0.586908	0.490904
RPL39L	0.0293839	0.586908	0.484364
STIM1	0.0293157	0.586908	0.711563
AP4E1	0.0295433	0.587452	0.824351
RUNDC1	0.0295345	0.587452	0.82641
USP15	0.029597	0.587489	0.551123
MLXIP	0.029774	0.589972	0.630675
ELOC	0.029848	0.590408	0.494723
ADSL	0.0300014	0.591865	-0.51677
SETD7	0.0300259	0.591865	1.18714
HCST	0.0301227	0.592739	-0.602788
HECW2	0.0301747	0.592739	-2.91645
CXorf21	0.0305267	0.595701	-1.33058
GADD45GIP1	0.0305061	0.595701	-0.551021
KIF22	0.0305144	0.595701	0.566751
TMEM41B	0.0305353	0.595701	0.722815
CCND3	0.0308863	0.595771	0.647901
COQ7	0.0308687	0.595771	-0.717255
MIR4435-2HG	0.030837	0.595771	-0.544593
NDUFA4	0.0307648	0.595771	0.503656
U2AF1	0.0307172	0.595771	0.4688
USP7	0.030873	0.595771	0.610467
ZFX	0.0309062	0.595771	0.789593
DUXAP10	0.0311216	0.597515	-1.10044
ENGASE	0.0312052	0.597515	-0.752309
MYO1F	0.0312072	0.597515	-0.635708
NREP	0.0310798	0.597515	0.561572
SENP5	0.0312674	0.597661	0.550926
KAT7	0.0315674	0.597699	0.666985
KCNK5	0.0315013	0.597699	-1.00426
PPP1R8	0.0316379	0.597699	0.765381
TBC1D20	0.0314901	0.597699	0.625109
TP53INP1	0.0314566	0.597699	0.772944
TRAM1	0.031611	0.597699	0.508671
TUBB	0.0313224	0.597699	0.624891
GLTP	0.0318614	0.598301	0.634412
IDH3A	0.031733	0.598301	0.650362
ST3GAL5	0.0318806	0.598301	1.71253
ZNF516	0.031847	0.598301	-0.823131
NPIPB2	0.0320601	0.600678	-0.384353
PRPS2	0.032135	0.600698	0.589312
SMIM30	0.032167	0.600698	-0.59458
IFITM1	0.0323079	0.601351	1.03279
MTHFSD	0.0322637	0.601351	-0.969224
CACNA2D4	0.0325872	0.604568	1.20705
CENPU	0.0325754	0.604568	0.6171
C2orf48	0.0329612	0.604802	1.43547
CWF19L2	0.0331014	0.604802	0.518906
EIF2B2	0.0328673	0.604802	0.733862
ETV3	0.0332127	0.604802	0.817897
HSPG2	0.0332924	0.604802	-1.28205
ITGAE	0.0330097	0.604802	0.653507
NFATC2	0.0327208	0.604802	0.74688
PRKAA1	0.0331687	0.604802	0.6232
RETSAT	0.033146	0.604802	-1.05796
SMG6	0.0332574	0.604802	0.86152
STAG3	0.0330135	0.604802	0.465495
SUMO2	0.0328354	0.604802	0.468168
THUMPD1	0.03317	0.604802	0.641207
IDH3B	0.0333684	0.604917	0.618155
MED28	0.0334052	0.604917	-0.622153
HNRNPAB	0.0335866	0.605305	0.499013
PDK3	0.0335859	0.605305	-0.720565
SLC45A4	0.0335147	0.605305	-1.82363
ZNF100	0.0336554	0.605584	-0.68165
AARS	0.034089	0.60879	-0.656297
CDK6	0.0341017	0.60879	0.501143
SLX1B	0.0339454	0.60879	-0.372765
SPICE1	0.0340449	0.60879	-1.12247
TPP2	0.0340537	0.60879	0.551003
P4HA1	0.0345686	0.61572	-0.672853
PMF1	0.0345983	0.61572	0.524709
CEP85	0.0346591	0.615836	-0.75761
ATF1	0.0347642	0.616739	-0.849945
C1RL-AS1	0.0349307	0.616763	0.983729
CCDC142	0.0349319	0.616763	-1.30328
FAM49B	0.0348427	0.616763	0.510342
SEC61A2	0.0349828	0.616763	1.14134
MS4A4E	0.0353323	0.621958	-1.53672
ABCB9	0.0358163	0.622052	1.34391
CDC42BPA	0.0354488	0.622052	0.817127
CNP	0.0358506	0.622052	0.56162
CREB5	0.0356116	0.622052	-1.20955
GLIPR1	0.0357051	0.622052	-0.711315
MAML2	0.0359892	0.622052	1.26069
NETO2	0.0359329	0.622052	-2.03479
PIF1	0.0358532	0.622052	2.03417
SUB1	0.035633	0.622052	0.443836
TRIT1	0.0359951	0.622052	-0.930792
YPEL5	0.0357902	0.622052	0.577887
ZNF397	0.0357086	0.622052	-0.696822
IFT22	0.0361559	0.623881	1.00178
NCAPG2	0.0363445	0.625624	0.765126
RASSF7	0.0363671	0.625624	-0.815663
CKAP2	0.0365506	0.62783	0.585532
ASGR1	0.036647	0.628336	1.77437
TRDMT1	0.0366907	0.628336	0.644711
WDR75	0.0367631	0.628628	-0.630493
KCTD10	0.0369302	0.629588	0.974845
MAP7	0.0368851	0.629588	0.575718
ATF3	0.0371821	0.631984	1.41768
TUBGCP3	0.0371404	0.631984	-0.640901
CCDC144NL	0.037894	0.634063	-0.613088
COX4I1	0.0377151	0.634063	0.474395
JUND	0.0375134	0.634063	0.422732
LY86	0.0376263	0.634063	-1.21096
MAPK14	0.0378997	0.634063	-0.589199
RAD23B	0.0378594	0.634063	0.587459
RNFT1	0.0378928	0.634063	-0.695596
S100A11	0.0375592	0.634063	-0.562018
SELENBP1	0.0379043	0.634063	1.01752
SLC35B4	0.0379187	0.634063	0.83132
SLC41A1	0.0375771	0.634063	-1.06477
GSE1	0.0380979	0.634672	-0.639873
NPHP3	0.0380161	0.634672	-0.868015
PRPF4B	0.0381404	0.634672	0.422813
TRA2A	0.0381787	0.634672	0.49665
HBG2	0.0383202	0.635274	2.36053
MORN1	0.0383268	0.635274	-1.17833
GNA15	0.0384389	0.636202	0.553983
BBIP1	0.0384989	0.636268	0.916
GAMT	0.0386846	0.638408	-0.628307
DIAPH3	0.0391358	0.638582	0.836248
EIF1B	0.039145	0.638582	0.585284
FANCC	0.0391049	0.638582	-0.96588
LINC00467	0.0391436	0.638582	-1.3151
MCUB	0.0390785	0.638582	0.619989
PDLIM1	0.0388393	0.638582	0.62089
SMC5	0.0390048	0.638582	0.519443
ST6GAL2	0.0391089	0.638582	1.32202
MFN1	0.0394558	0.640067	-0.58094
MORN2	0.0394616	0.640067	0.613099
PXMP2	0.0393593	0.640067	0.505604
TSTD1	0.0393521	0.640067	-0.515515
CLASRP	0.0396619	0.641953	0.663152
HMOX2	0.039804	0.641953	0.744382
ITGB1	0.0397695	0.641953	-0.512021
PCYT2	0.0397824	0.641953	-0.836102
C11orf68	0.0398837	0.642326	-0.79313
SRP14	0.0400167	0.643555	0.439415
DLEU1	0.0403004	0.6472	0.703401
ACP2	0.0408049	0.647915	-1.33971
APOE	0.0404802	0.647915	0.838579
ARPC2	0.0405168	0.647915	0.407369
LOC107985688	0.0404861	0.647915	-2.04849
PIK3C2A	0.0408334	0.647915	-0.753932
SNRPB	0.0408585	0.647915	0.497008
TBC1D15	0.0407387	0.647915	-0.572299
UBL3	0.0406246	0.647915	0.869527
VCAN	0.040804	0.647915	-0.537749
FAM117B	0.0409638	0.64868	0.908221
AMMECR1	0.0422304	0.649173	-0.688391
C1orf162	0.0414672	0.649173	-0.583064
CD2BP2	0.0412382	0.649173	0.674779
CLK2	0.0421436	0.649173	-0.845557
CMTR2	0.0416544	0.649173	0.882375
CTIF	0.0425073	0.649173	1.70831
EIF1AX	0.0415984	0.649173	0.502799
FOSL1	0.0421029	0.649173	1.00728
HEATR6	0.0417412	0.649173	-0.831292
ING3	0.0415214	0.649173	0.509647
ITPRID2	0.0415756	0.649173	0.673996
KLF1	0.0412509	0.649173	-0.667181
MDM2	0.0416362	0.649173	0.612081
MICALL1	0.0423284	0.649173	-1.70908
MTAP	0.0413153	0.649173	-0.610457
NONO	0.0415337	0.649173	0.486475
PRKAG2	0.0425959	0.649173	-0.798817
RNU1-3	0.0425304	0.649173	-0.478133
RPS28	0.0420621	0.649173	0.373302
SF3A3	0.0417286	0.649173	-0.528936
SLC9A7	0.042241	0.649173	-0.723659
TMPO	0.0420031	0.649173	0.498831
TUBA1B	0.0425412	0.649173	0.574822
WASH2P	0.0422993	0.649173	0.383897
WDR91	0.0425802	0.649173	-0.94308
ZNF398	0.0423268	0.649173	-1.04512
ZNF738	0.0418486	0.649173	0.758357
ZNF8	0.0413893	0.649173	-0.972699
ACSL1	0.0428778	0.649951	-0.694878
ACSL4	0.0439182	0.649951	0.627472
AKR1C3	0.0434881	0.649951	0.574411
C8orf82	0.0439573	0.649951	-1.10336
CHCHD2	0.0430606	0.649951	0.455766
CNN2	0.0442498	0.649951	0.624196
DDI2	0.0433003	0.649951	-0.7037
DPYD	0.0432609	0.649951	0.703309
ENY2	0.0430439	0.649951	0.490114
FBXO5	0.0431361	0.649951	0.981374
GABBR1	0.0428855	0.649951	-0.772305
KCNQ5	0.0430264	0.649951	0.784616
MITF	0.0438627	0.649951	-1.15566
NUDT14	0.0442228	0.649951	1.40448
NUPL2	0.0440555	0.649951	-0.647639
PAQR8	0.0434475	0.649951	-1.31751
PATL1	0.0428317	0.649951	0.669015
PIP4K2C	0.0442424	0.649951	1.06562
PNPLA7	0.0437749	0.649951	1.66808
PTAFR	0.0437919	0.649951	-0.799032
RIPOR2	0.0439635	0.649951	-0.615036
SCNN1D	0.044123	0.649951	-1.67036
SLC26A2	0.043423	0.649951	-0.792106
SSR1	0.0441533	0.649951	0.469091
SYNGAP1	0.0435559	0.649951	-1.06138
U2SURP	0.0434164	0.649951	0.519332
ZBTB49	0.0436174	0.649951	1.58295
ZNF641	0.0435624	0.649951	1.14404
FLYWCH2	0.0443114	0.650014	0.704661
B3GAT3	0.0444086	0.6506	-0.605069
HDAC2	0.0446237	0.651513	0.51271
INTS9	0.044643	0.651513	-0.72714
VSTM1	0.0446011	0.651513	-1.33097
TRIM69	0.0447792	0.652661	-0.986087
RHOA	0.0448984	0.653559	0.42053
RGL2	0.0449813	0.653928	-0.80248
PHTF1	0.0451324	0.654449	0.640103
RPS11	0.0450769	0.654449	0.35806
NARS	0.0453406	0.655497	-0.546964
PSMD2	0.0452856	0.655497	0.600505
UNC119B	0.0453779	0.655497	-0.902065
ZMYND8	0.0454701	0.655994	-0.529843
ZNF660	0.0455376	0.656134	-1.13887
DOCK5	0.0456981	0.657612	-0.57024
HIST2H3D	0.0457942	0.658162	-0.791587
FAM102B	0.0459343	0.659341	1.0612
DDX11	0.0462912	0.660345	0.580175
MBP	0.0464088	0.660345	-0.573159
NSA2	0.0463625	0.660345	0.466472
SEPHS1	0.0462125	0.660345	0.771512
TAF9	0.0463848	0.660345	0.554775
TOP2B	0.046173	0.660345	0.507392
ZNF146	0.0464114	0.660345	-0.628185
C15orf39	0.0466013	0.661389	0.731795
FBF1	0.0465455	0.661389	-0.987568
ZNF326	0.0466705	0.661544	0.522034
RDH11	0.0468237	0.662888	0.593568
PRDM15	0.0470009	0.664568	1.27791
HNRNPA3	0.0471182	0.665398	0.438254
ACAP1	0.047186	0.665527	-0.543874
AKAP8L	0.0478523	0.667463	0.531146
FBXW4	0.0478004	0.667463	0.973999
HMGN3	0.0475125	0.667463	0.455138
NFKBIE	0.0474013	0.667463	1.11789
RAB38	0.0478028	0.667463	-1.13833
RNF122	0.047745	0.667463	0.578302
TMEM230	0.0476336	0.667463	0.471429
TRIB2	0.047712	0.667463	0.783296
YWHAH	0.0477941	0.667463	0.511378
AP3S1	0.0483111	0.672836	0.502056
TMED2	0.048356	0.672836	0.459084
ASF1B	0.0484406	0.673188	0.73813
PSMA2	0.0485122	0.673358	0.505972
LRSAM1	0.0486774	0.674611	0.697427
ZZZ3	0.0487213	0.674611	0.574245
ABCG8	0.0492577	0.674688	-3.57854
ASAH1	0.0496181	0.674688	0.567107
CDC42EP4	0.0489675	0.674688	0.932892
CLTCL1	0.0490531	0.674688	-1.63421
CXXC5	0.0495574	0.674688	0.526785
FAM178B	0.0494862	0.674688	-0.771741
KLHL42	0.04939	0.674688	0.634653
NELFA	0.0492715	0.674688	0.647571
PYURF	0.0493946	0.674688	0.487089
SNAP47	0.0489094	0.674688	0.760197
SNORD3C	0.0489509	0.674688	-0.409036
SPC25	0.049591	0.674688	0.756038
TOMM70	0.0491748	0.674688	-0.579577
VOPP1	0.0492061	0.674688	0.659844
VPS9D1	0.0489407	0.674688	-0.95091
GMPR2	0.0497594	0.675799	-0.673195
AKIRIN1	0.0504051	0.677061	0.59396
ALG1	0.0509862	0.677061	-0.708785
ALG3	0.05062	0.677061	-0.640717
BAHD1	0.0502022	0.677061	-1.48954
CALCOCO2	0.0513929	0.677061	0.536222
CENPN	0.0510086	0.677061	0.644629
CHCHD7	0.0506005	0.677061	-0.571169
CNOT7	0.0509338	0.677061	0.47661
DCTN4	0.0515716	0.677061	0.602125
DDRGK1	0.0502159	0.677061	-0.56369
DOCK2	0.0510517	0.677061	0.594003
GOLGA8R	0.0508669	0.677061	-0.872044
GSTM4	0.0501584	0.677061	0.534849
HIST1H2AC	0.0508914	0.677061	-0.702488
MS4A6A	0.0503317	0.677061	-0.591863
NUDT15	0.0515816	0.677061	0.584124
PABPC1	0.0505803	0.677061	-0.312988
PER2	0.0515631	0.677061	0.78474
PROSER1	0.0501823	0.677061	0.697184
QRSL1	0.0512679	0.677061	0.688144
RNF216	0.0514506	0.677061	-0.573668
SDHA	0.050161	0.677061	0.557844
SEC23IP	0.0509175	0.677061	0.567037
SUZ12	0.0514625	0.677061	0.433726
SVIL	0.0510626	0.677061	0.839983
ZC3H13	0.0511538	0.677061	-0.52111
ZNF250	0.0513523	0.677061	-0.817556
ZNF677	0.050494	0.677061	1.06872
ZYG11B	0.0504802	0.677061	0.647961
HYOU1	0.0517404	0.678241	0.667834
RASGRP2	0.051791	0.678241	0.5443
ABHD10	0.0518687	0.678476	0.609701
ATP5F1D	0.0528266	0.680517	0.528447
COMMD9	0.0523316	0.680517	0.567585
CROCCP2	0.0526583	0.680517	-0.44888
DCAF10	0.0523875	0.680517	0.600474
DRG2	0.0526529	0.680517	0.609291
ERAP2	0.0522022	0.680517	0.530865
H1F0	0.0521517	0.680517	0.717481
HLA-F	0.0529204	0.680517	0.780405
ILF3-DT	0.0523515	0.680517	0.683914
METTL4	0.0529364	0.680517	1.21514
NOC3L	0.0524284	0.680517	-0.622844
POM121C	0.0529557	0.680517	0.460032
SBDS	0.0527846	0.680517	0.564202
SLC12A7	0.0529208	0.680517	0.717369
STAG3L5P	0.0529837	0.680517	-0.579185
UBE2D3	0.052542	0.680517	0.450843
ZNF587B	0.0531048	0.681302	-0.827106
SKIL	0.0532847	0.682069	1.00514
ZNF844	0.0532735	0.682069	0.899692
FUNDC2	0.0534243	0.683085	0.543095
PSMA5	0.0535031	0.683323	0.519936
2011-09-01	0.0536128	0.683955	-0.510694
APEX2	0.0536852	0.684109	-0.751127
IQCH-AS1	0.0538914	0.685967	0.793682
PRPSAP1	0.0540004	0.686045	0.643606
TYSND1	0.0540183	0.686045	0.89728
CEP350	0.0542413	0.686634	0.495242
DNAAF2	0.0542031	0.686634	-0.607703
MARCKS	0.0543066	0.686634	0.742252
TSTD2	0.0543027	0.686634	-0.554437
MYL12A	0.0545434	0.688742	0.421399
SH3GL1	0.0545946	0.688742	0.709424
MBOAT7	0.0546979	0.689279	-0.622111
SLC10A4	0.0547938	0.689721	0.809588
MIEF1	0.0550028	0.691585	-0.652677
ATP2B1-AS1	0.0551918	0.692488	-0.632494
BRD7	0.0554618	0.692488	-0.538006
CD79B	0.0556845	0.692488	0.864258
CLTC	0.0556245	0.692488	0.557552
COX7A2	0.0556159	0.692488	0.447778
CTBP2	0.055618	0.692488	-0.477234
EIF4EBP3	0.0556469	0.692488	0.491795
FYN	0.0553899	0.692488	-1.25338
RGPD1	0.0555849	0.692488	-0.751033
SPPL3	0.0555452	0.692488	0.831254
INPP1	0.0558503	0.693791	-1.22002
ARHGDIB	0.055969	0.694066	0.363767
JCHAIN	0.0559947	0.694066	2.01561
FLJ20021	0.0564996	0.699559	2.09896
C9orf139	0.0576817	0.700018	-1.37304
CACNA1A	0.0575777	0.700018	-0.893423
CCNG1	0.0573983	0.700018	0.516146
COX20	0.0568021	0.700018	-0.385612
CPSF2	0.0574865	0.700018	-0.577221
DHRS12	0.0570052	0.700018	-1.19519
GUK1	0.0574459	0.700018	0.534511
IL2RG	0.0567624	0.700018	-0.46747
KDM4A	0.057272	0.700018	-0.583998
LAIR1	0.0578293	0.700018	-0.673245
PHACTR3	0.0574834	0.700018	-1.74924
RFTN1	0.057365	0.700018	0.718651
RNPEPL1	0.0577464	0.700018	0.796576
RTTN	0.0576555	0.700018	-0.866103
SLC29A1	0.057046	0.700018	-0.626248
SRR	0.0578313	0.700018	0.715756
SSR4	0.0571613	0.700018	0.484906
SULT1A3	0.056842	0.700018	-0.501428
TNFRSF25	0.0570659	0.700018	0.861617
VAMP1	0.0571202	0.700018	0.773516
ZNF529	0.0570535	0.700018	0.664044
C9orf85	0.0579197	0.700341	0.817148
TUBGCP2	0.0580963	0.701729	0.551176
AMFR	0.0582308	0.702044	-0.701808
GALNS	0.0583078	0.702044	0.98198
SRGAP2C	0.0582937	0.702044	0.583336
THAP1	0.0584051	0.70247	0.780388
ZKSCAN8	0.058468	0.702482	-0.619614
NCF1B	0.0586251	0.702882	-0.678812
WRAP53	0.0585705	0.702882	0.73369
BCL11A	0.0588947	0.702997	0.441231
C5AR2	0.0590062	0.702997	1.23488
CTSG	0.0587622	0.702997	-1.00419
NCF1	0.0589182	0.702997	-0.583348
RPL35	0.0587649	0.702997	0.374913
2007-09-01	0.0589497	0.702997	0.439392
APTX	0.0591464	0.703191	-0.6191
CCT6P3	0.0591343	0.703191	0.51011
NSFL1C	0.0595093	0.703821	0.549731
PRPF40A	0.0594806	0.703821	0.445359
RBBP6	0.0594131	0.703821	0.504997
TMEM123	0.0593503	0.703821	0.427196
TRPM2	0.0593201	0.703821	-1.15362
HSPA13	0.059754	0.70598	0.747739
MEIS1	0.0600008	0.708159	-0.597539
DUSP10	0.0602673	0.710088	0.672534
TEC	0.0602893	0.710088	-0.601842
KIFC2	0.0603547	0.710121	-1.80153
ANXA1	0.0606709	0.711629	-0.492878
LAMB1	0.0606108	0.711629	1.52221
OLIG1	0.0605868	0.711629	-2.9795
HIST1H4K	0.0609021	0.712134	-0.644647
SELENOK	0.0608474	0.712134	0.461812
VWCE	0.0608817	0.712134	0.888541
ZFAS1	0.0612003	0.714886	0.403699
CHD1	0.0614556	0.715658	0.519528
F13A1	0.0614439	0.715658	1.25498
PEX10	0.0613416	0.715658	0.660865
AHSA1	0.0616392	0.716075	-0.573733
ATP11B	0.0617643	0.716075	0.55009
FLVCR1-DT	0.0618698	0.716075	-1.96898
PSMB5	0.0617327	0.716075	-0.609394
SAE1	0.0616744	0.716075	0.519935
TPGS2	0.0618529	0.716075	0.51641
ANKRD10	0.0621459	0.717586	0.446966
ANLN	0.06219	0.717586	0.737416
TCAIM	0.0621042	0.717586	0.765818
BCR	0.0625812	0.720625	0.653038
EPC1	0.0626437	0.720625	0.447328
ZNF662	0.0625703	0.720625	1.05825
TBXAS1	0.0627684	0.721329	-0.642624
HMCES	0.0629183	0.72232	0.550655
ADAM15	0.0629928	0.722445	-0.715941
C9orf78	0.0635156	0.726096	0.4902
CLEC2B	0.0638507	0.726096	0.544959
DYNC1I2	0.0641426	0.726096	-0.410222
FOXJ3	0.06359	0.726096	-0.510401
MED13L	0.0639966	0.726096	0.513547
MLYCD	0.0639115	0.726096	-0.959738
PGM2L1	0.0641367	0.726096	0.683424
PNN	0.0639431	0.726096	0.431203
SNRPN	0.0639946	0.726096	0.402048
STXBP6	0.0641221	0.726096	-3.01427
TMOD2	0.0634518	0.726096	-2.2891
TOMM34	0.0637244	0.726096	-0.636217
ZNF804A	0.0634766	0.726096	-0.935495
RRP7A	0.06425	0.726588	-0.506319
ATP8B2	0.0646558	0.727794	1.72494
BTBD10	0.0656038	0.727794	0.886444
C19orf54	0.0654235	0.727794	-0.874851
C2orf76	0.0650714	0.727794	0.692943
CEBPD	0.0648543	0.727794	-0.823609
COX3	0.0655805	0.727794	0.310864
CYTH4	0.0652159	0.727794	-0.833046
DEK	0.065904	0.727794	0.416576
DENR	0.0656319	0.727794	0.434331
DHX58	0.0660591	0.727794	1.58622
EPHX2	0.0655782	0.727794	1.78566
ESF1	0.0645333	0.727794	-0.527296
FAM32A	0.0657266	0.727794	-0.425595
FAR1	0.0648687	0.727794	-0.568079
GALNT11	0.0649538	0.727794	0.698616
GYPC	0.0658556	0.727794	0.463974
HERC2P2	0.0660495	0.727794	-0.402067
HTATSF1	0.064562	0.727794	0.54051
KIAA0930	0.0660933	0.727794	-0.626765
MMRN1	0.0650231	0.727794	1.27819
MORC2	0.0654393	0.727794	-1.00508
MRPL42	0.0663438	0.727794	0.489076
MTPAP	0.0663324	0.727794	-0.519667
NCAM1	0.0650489	0.727794	-2.24923
NDUFA12	0.0662409	0.727794	0.454277
NPIPB11	0.0658467	0.727794	0.328642
ORAI1	0.0649402	0.727794	-0.800972
PARG	0.0662532	0.727794	0.711617
POLR3F	0.0660505	0.727794	-0.836451
PRPSAP2	0.0659249	0.727794	-0.638902
TTC5	0.0649717	0.727794	-0.702839
EGR1	0.0667502	0.731546	-0.826149
INSIG1	0.0669099	0.731979	0.668412
TGFBI	0.0669187	0.731979	2.53236
C19orf44	0.0670423	0.732625	-1.2227
UGCG	0.0671363	0.732948	0.734076
MAP4K4	0.0673421	0.734489	0.601394
SPOUT1	0.06749	0.735395	-0.458192
PJA2	0.0678216	0.738299	0.550271
SLC25A33	0.0679397	0.738877	0.616218
ADA	0.0682311	0.739382	0.600802
AK9	0.0680708	0.739382	0.962241
AKR1C2	0.0685755	0.739382	0.605818
CDKN2C	0.068673	0.739382	0.796529
CRELD2	0.0684381	0.739382	0.817131
DCBLD2	0.0684655	0.739382	0.705049
MSH5	0.0687676	0.739382	-0.669758
NUDC	0.0685147	0.739382	0.469382
PTK2	0.0686368	0.739382	1.13112
STARD3	0.0687323	0.739382	-0.680271
SULF2	0.0687491	0.739382	-1.80397
ZFAND3	0.0682165	0.739382	0.571944
MTCH2	0.0690333	0.740866	0.518236
NDEL1	0.0691536	0.740866	-0.609164
NEDD4L	0.0691666	0.740866	0.778199
PPM1F	0.0691177	0.740866	-0.606275
CYP51A1-AS1	0.0694477	0.742475	-4.05179
RCCD1	0.0694135	0.742475	-0.657071
MASTL	0.0695524	0.742896	0.716249
RFWD3	0.0697048	0.743823	0.498191
IGFBP7	0.0699503	0.745743	0.448298
OAT	0.0700215	0.745801	-0.604956
APC2	0.0701882	0.746543	-2.12551
PPP3CA	0.0702226	0.746543	0.408404
IK	0.0703754	0.747259	0.467811
TIMM21	0.0704216	0.747259	-0.57936
CNTROB	0.070595	0.748399	0.607025
AP3D1	0.0708034	0.748512	0.593253
BRWD1	0.070767	0.748512	0.522418
GOLGA8O	0.0707243	0.748512	-0.615757
CCL23	0.0713061	0.748945	-1.55764
HNRNPUL1	0.0711461	0.748945	0.403921
LSP1	0.0711053	0.748945	0.567999
MTA1	0.0712718	0.748945	0.648296
MXD1	0.0710563	0.748945	0.520537
ZEB2	0.0712323	0.748945	0.416075
ZNF195	0.0709205	0.748945	0.658483
ATRN	0.0722154	0.749219	0.680266
C16orf70	0.0725	0.749219	-0.764525
CD151	0.0724066	0.749219	-0.591483
CD34	0.0716951	0.749219	0.535185
CTU2	0.0715784	0.749219	0.789485
EMC3	0.0723889	0.749219	0.478399
FCGRT	0.0723291	0.749219	0.547725
GVINP1	0.0726278	0.749219	-1.35985
HPSE	0.071832	0.749219	2.29032
LIN52	0.0716467	0.749219	-0.653216
LRRK1	0.0719272	0.749219	0.68255
LZTS2	0.0725064	0.749219	0.69833
NDUFC2	0.0724687	0.749219	0.361094
NMRK1	0.0718866	0.749219	-0.721603
P3H1	0.0721895	0.749219	-0.623855
PRKAG1	0.0726649	0.749219	-0.627304
PSMD5	0.0721132	0.749219	-0.582645
SCML2	0.0726113	0.749219	-0.857181
STOML2	0.0727179	0.749219	0.477278
UBL7	0.0724124	0.749219	0.537973
XPOT	0.0714447	0.749219	-0.524938
HIST1H1C	0.0729135	0.75046	-0.508439
PFKM	0.0730366	0.75046	0.742663
PPP6R1	0.0730275	0.75046	0.522926
ARF6	0.0733148	0.750497	0.448497
DIMT1	0.073351	0.750497	0.468371
KIZ	0.0736199	0.750497	0.681398
LYSMD3	0.0737013	0.750497	-0.552627
MTMR6	0.073658	0.750497	0.635397
NME3	0.0731064	0.750497	-0.634377
PLD4	0.0736734	0.750497	0.948012
RPS6KB2	0.0735568	0.750497	0.506004
STAU2	0.0733813	0.750497	-0.508176
TYW5	0.073668	0.750497	-0.78765
RIMKLB	0.0740391	0.753262	0.507358
NLRP2	0.0741162	0.753371	0.769358
NUP155	0.074396	0.754863	0.512106
ZNF367	0.0743331	0.754863	1.02963
PHF5A	0.0745874	0.755455	-0.574783
SNORD3A	0.0745843	0.755455	-0.423567
C12orf65	0.0747505	0.756335	-0.722418
EFR3A	0.0748075	0.756335	0.696971
CCDC144B	0.0749317	0.756917	-0.536201
IL12RB2	0.0751055	0.757538	0.872171
PDCD7	0.0751934	0.757538	-0.696055
UPB1	0.0751407	0.757538	-3.67419
ZBTB7B	0.0752886	0.757825	-1.19224
CWC27	0.0757207	0.758569	0.508965
DIRC2	0.0758148	0.758569	-1.29448
LOC105369347	0.0757585	0.758569	0.849255
MSANTD2	0.0755203	0.758569	-1.53601
RBMX	0.0758301	0.758569	0.368092
SNRPA	0.0757802	0.758569	0.443696
TNFRSF1A	0.0755641	0.758569	-0.61484
RALGAPA1P1	0.0759531	0.759129	-0.742107
DPY19L1P1	0.0764669	0.760727	0.793416
PPOX	0.0762489	0.760727	0.663895
SARS	0.0765149	0.760727	-0.599406
SIVA1	0.0762571	0.760727	0.469113
TUBG2	0.0763992	0.760727	-0.53925
UQCRB	0.0765097	0.760727	0.357835
ZFP90	0.0767424	0.762321	-0.698946
UBA6-AS1	0.0768659	0.76288	0.698325
AAMDC	0.0800429	0.76327	0.468985
ADRB2	0.077856	0.76327	-1.90762
AHSA2P	0.0773319	0.76327	0.516597
ARRB1	0.0799694	0.76327	-0.616869
BUD23	0.0807369	0.76327	0.467425
CCDC127	0.0777072	0.76327	-0.826801
CHCHD4	0.0785727	0.76327	-0.723752
COMMD8	0.0771986	0.76327	0.505979
CSNK1E	0.0775284	0.76327	0.684284
CSTA	0.0805878	0.76327	-0.753715
CTSA	0.0776474	0.76327	-0.523757
DCAF11	0.0770794	0.76327	-0.541254
DEPDC1	0.0785433	0.76327	0.753768
DHODH	0.0785392	0.76327	-0.661725
EIF3L	0.0788493	0.76327	0.430046
EVA1C	0.07804	0.76327	1.21183
FAHD2A	0.0804397	0.76327	0.488306
FAM185A	0.0800792	0.76327	0.770731
FBXO46	0.0788072	0.76327	-0.695946
HES6	0.0803755	0.76327	-0.812251
INPP5E	0.0780537	0.76327	0.998454
JAGN1	0.077363	0.76327	-0.550271
KCNAB3	0.0772712	0.76327	-3.84813
KIF27	0.0792974	0.76327	0.490619
KYAT3	0.0795132	0.76327	0.650981
LINC00265	0.0777523	0.76327	1.16058
LOC101929141	0.0804292	0.76327	-0.501907
MAP4K3	0.0794468	0.76327	0.807989
MKKS	0.0775097	0.76327	-0.475135
MMADHC	0.0806556	0.76327	0.501208
MTHFR	0.0805861	0.76327	-0.631674
NDUFB5	0.0770315	0.76327	-0.483537
NELFCD	0.0774973	0.76327	0.51518
NFIC	0.0783296	0.76327	0.509995
OR52K2	0.0790565	0.76327	-3.23063
PCYT1A	0.0792195	0.76327	-0.667321
PIDD1	0.078081	0.76327	0.801668
PPM1K	0.0805351	0.76327	-0.652267
PRDX1	0.0790212	0.76327	0.485313
PRPF31	0.0786586	0.76327	0.4868
PSMB3	0.0806061	0.76327	0.455293
PTMA	0.0794117	0.76327	0.289156
RAB7A	0.0802671	0.76327	0.429247
RNF11	0.0791067	0.76327	0.527338
RNMT	0.0804483	0.76327	0.472006
RPS6KA5	0.0795305	0.76327	-0.636358
SIMC1	0.0807334	0.76327	0.821925
SKA1	0.079694	0.76327	0.728745
SLC2A4RG	0.0806371	0.76327	0.641389
SRCAP	0.0789135	0.76327	0.574774
STK38	0.0793546	0.76327	-0.598191
TCEAL9	0.0781734	0.76327	0.445965
TMEM150A	0.0801988	0.76327	-0.995892
TMEM206	0.0791274	0.76327	0.628613
TOP3A	0.0807336	0.76327	-0.691476
TSTA3	0.0793247	0.76327	-0.570154
TTC1	0.079885	0.76327	-0.449394
MACO1	0.0809276	0.76439	0.583457
REXO4	0.0809901	0.76439	0.55183
CCNF	0.0818885	0.764793	0.816286
CHRFAM7A	0.0819758	0.764793	-0.959718
CTDSPL2	0.0812271	0.764793	0.492472
GSR	0.0815791	0.764793	0.567373
GUF1	0.0815269	0.764793	-0.661182
KLHL2	0.0814104	0.764793	-0.782645
LINC01136	0.0819212	0.764793	-4.20158
NQO2	0.0818312	0.764793	-0.624648
PAFAH1B1	0.08116	0.764793	-0.490057
PRR29	0.081798	0.764793	-1.4268
RBBP7	0.0817428	0.764793	0.462529
TBRG4	0.0819097	0.764793	-0.624497
TMEM167A	0.0818829	0.764793	0.489225
TMEM223	0.0815863	0.764793	-0.51087
SH2B3	0.0821453	0.765745	0.813597
DCTN6	0.0824317	0.766793	0.473342
DOK1	0.0825954	0.766793	-0.610173
PGS1	0.0824706	0.766793	0.64064
RGPD8	0.0825516	0.766793	-0.359574
WDR7	0.0825498	0.766793	-0.715126
BEX4	0.083447	0.766978	0.47443
CMTM6	0.0827473	0.766978	0.459478
COX6A1	0.0828639	0.766978	0.357762
GIHCG	0.0835482	0.766978	0.466324
HGSNAT	0.0833362	0.766978	0.52357
ITGA5	0.0830868	0.766978	0.630945
KIF1BP	0.083353	0.766978	-0.783534
LOC648987	0.0833843	0.766978	-0.495239
RCE1	0.0830213	0.766978	0.692415
STXBP4	0.0829018	0.766978	0.789644
TLNRD1	0.0827958	0.766978	0.984328
TXNDC9	0.0832956	0.766978	0.533214
UCKL1-AS1	0.083561	0.766978	-1.99881
ZUP1	0.0831262	0.766978	-0.712094
TRIB1	0.0836561	0.76723	0.990067
CBX7	0.0840218	0.769341	-0.862067
EMP1	0.083973	0.769341	-1.09462
TAF3	0.084187	0.770224	0.639608
TRPC4AP	0.0842539	0.770224	-0.521088
GLUD1	0.0843746	0.770708	0.486955
SF1	0.0844795	0.771045	0.408223
CDC14A	0.0846543	0.77202	0.705606
PRKCQ-AS1	0.0848509	0.772578	-0.676068
ZNF33B	0.0848516	0.772578	-0.551715
SMARCA5	0.0849524	0.772876	0.426903
AGPAT5	0.085037	0.773026	-0.517047
APBB1IP	0.0852092	0.773808	0.474133
CERK	0.0852593	0.773808	0.700207
GATAD2A	0.0857064	0.774011	0.628952
MTCH1	0.0858601	0.774011	0.471382
PSMB1	0.0853924	0.774011	0.440357
SLC30A7	0.0855715	0.774011	0.598475
SLC39A4	0.0855798	0.774011	-0.583399
SNX9	0.085835	0.774011	0.797305
UHMK1	0.0858952	0.774011	0.518777
ZNF133	0.0856814	0.774011	0.932073
ZNF334	0.0856256	0.774011	-1.06634
DRAM1	0.0860764	0.775029	0.613935
MRPL23	0.086259	0.776058	0.394792
CTR9	0.0863722	0.776461	-0.543788
ATR	0.0864741	0.776762	0.586131
RRAGC	0.0866202	0.777055	-0.668089
ZNF419	0.0866436	0.777055	-1.09908
STK11	0.0868955	0.778699	0.718544
FNDC3B	0.0870555	0.779518	-0.549709
CAMLG	0.087257	0.779522	0.460405
CRIM1	0.0874375	0.779522	-1.09957
DDX56	0.0884093	0.779522	-0.567066
EPOR	0.0873522	0.779522	-0.612581
FUCA2	0.0884452	0.779522	0.486436
H1FX	0.0877581	0.779522	0.475513
KPNA2	0.0884978	0.779522	0.501796
KTN1	0.0884754	0.779522	0.336731
LRRC8E	0.0880965	0.779522	-4.51082
METTL9	0.0881425	0.779522	0.435465
NSUN6	0.0884912	0.779522	-0.512868
OPA1	0.0884705	0.779522	0.547002
PRRC2A	0.0876282	0.779522	0.478067
PSMF1	0.0879476	0.779522	0.465338
SHCBP1	0.0876617	0.779522	0.728826
SLC38A5	0.0872103	0.779522	-0.610027
TM9SF4	0.0884059	0.779522	0.529378
TSG101	0.0882961	0.779522	0.527745
UBE2D4	0.0884232	0.779522	0.69638
VPS4B	0.087386	0.779522	0.485793
ZBTB43	0.0875929	0.779522	0.615529
CTSZ	0.0888365	0.781899	0.841399
IMPA2	0.0889362	0.78217	0.575571
CMC2	0.0902983	0.782238	0.459583
CROCCP3	0.0909855	0.782238	-0.853403
CSF2RA	0.0902755	0.782238	-0.735899
FAM129B	0.091453	0.782238	-0.675696
GADD45B	0.0905946	0.782238	0.748565
GHDC	0.0913771	0.782238	0.584015
GPX4	0.0908717	0.782238	0.407839
GRN	0.0912433	0.782238	-0.393963
IFIT3	0.090379	0.782238	0.818564
ILF2	0.0916622	0.782238	0.439979
IRF9	0.0896435	0.782238	0.596645
LIMS1	0.090432	0.782238	0.449211
LMNA	0.0900488	0.782238	0.735523
MAP4K1	0.09047	0.782238	0.535394
MSI2	0.0911681	0.782238	0.488857
MSRB3	0.0891977	0.782238	-0.556794
MTRNR2L8	0.0892609	0.782238	0.283191
NHSL2	0.0898306	0.782238	-1.32374
NR2C2AP	0.0898227	0.782238	-0.682614
PDCL3	0.0895058	0.782238	0.446461
PI4KB	0.0897469	0.782238	0.537969
RAB33B	0.0906538	0.782238	0.837391
RGPD2	0.0915181	0.782238	-0.4967
RPH3AL	0.0905101	0.782238	-3.1661
RPL23A	0.0913227	0.782238	0.292064
RPL32P3	0.0909685	0.782238	-0.522173
SAP18	0.0916997	0.782238	0.393372
SCAI	0.0908253	0.782238	0.556554
SCAMP1	0.0912209	0.782238	0.568999
SCYL2	0.0894966	0.782238	-0.642217
SIRT3	0.0911524	0.782238	0.618138
STAG3L2	0.0900641	0.782238	0.369115
TNS1	0.0891052	0.782238	-1.30261
TTBK2	0.0901758	0.782238	-0.631863
UQCRH	0.0916594	0.782238	0.383383
WDYHV1	0.0910355	0.782238	0.779366
ZBTB20	0.090114	0.782238	0.522134
ZCRB1	0.0893329	0.782238	0.464639
ZNF292	0.0907972	0.782238	0.442423
ZNF395	0.0914191	0.782238	0.686256
AMDHD2	0.091934	0.783648	0.699748
PPRC1	0.0921189	0.784635	-0.546375
ABI2	0.0925684	0.785286	-0.623267
CCDC78	0.0926529	0.785286	-2.87392
IFI35	0.0922701	0.785286	0.65673
ITGB2	0.0925678	0.785286	-0.453827
SOCS3	0.0924549	0.785286	1.32208
UHRF1BP1	0.0926287	0.785286	0.6575
ZNF790	0.0926796	0.785286	-0.954469
PABPC4	0.092791	0.785645	0.379478
CLPX	0.09289	0.785897	0.548206
CDH1	0.0930219	0.786426	0.652
DAAM1	0.0931997	0.786501	0.553114
NASP	0.0933078	0.786501	0.424211
TIMM23B	0.0931024	0.786501	0.404954
TMEM208	0.0932813	0.786501	0.55579
C16orf54	0.0936535	0.788553	-0.496397
MRPL33	0.0936966	0.788553	-0.352548
SLC17A5	0.0937978	0.788553	0.770084
SLX1A	0.093829	0.788553	-0.316865
AGBL5	0.0950784	0.789037	0.548455
BAX	0.0955241	0.789037	0.476261
BCL2L11	0.0948304	0.789037	-0.77919
C17orf97	0.0962283	0.789037	-0.713562
CDC20	0.0948328	0.789037	0.753286
CNOT1	0.0950046	0.789037	0.384749
COX7A2L	0.0945043	0.789037	0.435383
CYFIP2	0.0944438	0.789037	0.562429
DEDD2	0.0961764	0.789037	0.545502
DPY19L4	0.0954434	0.789037	0.58123
EPCAM	0.0952777	0.789037	-0.638646
FBL	0.0960782	0.789037	0.43606
GINS4	0.0945544	0.789037	0.745991
HIST2H4A	0.0963189	0.789037	-0.656435
IVD	0.094359	0.789037	-0.533715
KHDC4	0.0960672	0.789037	0.475469
MAPK6	0.0957883	0.789037	0.617754
NAPB	0.0959243	0.789037	-0.849399
NEURL4	0.095442	0.789037	-1.40328
PITPNC1	0.0957193	0.789037	1.42439
PPP1CC	0.0954105	0.789037	0.410114
RNF214	0.0943267	0.789037	-0.639501
RPS20	0.0962619	0.789037	0.33455
SASH3	0.0950921	0.789037	0.609571
SEC61B	0.0959516	0.789037	0.411526
SLFN13	0.0944688	0.789037	-0.55369
SYMPK	0.0953531	0.789037	-0.472138
TCF7	0.0962366	0.789037	-1.68323
TSHZ1	0.0944286	0.789037	0.955642
UBE2I	0.0943345	0.789037	0.407495
UHRF2	0.0958032	0.789037	0.460297
UPRT	0.095446	0.789037	0.799625
ZNF276	0.0943464	0.789037	-0.58127
ZNF45	0.0953309	0.789037	-1.06575
ZNF600	0.0960477	0.789037	-0.739947
CDIPT	0.0964812	0.789302	0.484636
ZNF428	0.0964903	0.789302	-0.4189
MLC1	0.0965658	0.78935	-0.44204
C19orf12	0.0968132	0.790804	-0.741565
COQ9	0.0969075	0.791004	-0.643359
AHRR	0.0972094	0.791221	-2.31291
KDM8	0.0972127	0.791221	-0.921982
RAB18	0.0971686	0.791221	0.469273
RIOX1	0.0970541	0.791221	-0.736828
BRWD1-AS2	0.0972949	0.791323	1.25751
CPNE1	0.0975471	0.792806	-0.416425
C12orf49	0.0977094	0.793557	0.726316
CALU	0.0979167	0.793676	0.534122
LINC00899	0.0980036	0.793676	-1.82661
MTIF2	0.0978882	0.793676	-0.57146
SSX2IP	0.0979466	0.793676	0.573089
F8A1	0.0981703	0.793737	-0.747899
PRELID1	0.0981085	0.793737	0.399225
TRIM62	0.0982209	0.793737	-1.53034
ZNF181	0.0984143	0.794734	-0.646261
GLCE	0.0985033	0.794888	0.915437
EIF2D	0.0987003	0.795911	-0.513999
KDM5A	0.0989017	0.796244	-0.475354
PPP4R3A	0.098952	0.796244	0.433925
TMEM229B	0.0988458	0.796244	0.900685
ABHD17A	0.0993246	0.796274	0.454444
BTN2A1	0.0995471	0.796274	0.705613
CMIP	0.099537	0.796274	0.66329
DERL3	0.0993166	0.796274	-0.671074
DIP2B	0.099657	0.796274	0.608178
DNMT3A	0.0991352	0.796274	-0.402141
KANK2	0.0993706	0.796274	0.749212
RDH13	0.0992396	0.796274	-0.603427
SART3	0.0994419	0.796274	-0.560222
SGK494	0.09963	0.796274	-0.380589
NHLRC2	0.0999369	0.797949	0.553813
EIF3G	0.100171	0.798987	0.422278
PIN1	0.100208	0.798987	0.497907
SMG1P1	0.100399	0.799387	0.29983
UQCRHL	0.100347	0.799387	0.274972
SAC3D1	0.100474	0.79943	0.611511
SCAF4	0.100568	0.799611	0.445547
PM20D2	0.100728	0.800325	0.494342
ARF3	0.10134	0.800397	-0.451706
ASAP1-IT2	0.101855	0.800397	1.58839
CA5B	0.101159	0.800397	0.570232
DOK2	0.101702	0.800397	-1.49598
FBXW7	0.102205	0.800397	0.596662
HIST2H2AC	0.101998	0.800397	0.424436
LUZP1	0.101684	0.800397	0.587693
OGT	0.101748	0.800397	-0.45397
OSBPL11	0.102217	0.800397	-0.705422
PDCD6IP	0.10103	0.800397	0.484494
PRC1	0.102042	0.800397	0.452107
PSEN1	0.10119	0.800397	-0.518668
RAB8B	0.100956	0.800397	-0.810002
RABGAP1L	0.101797	0.800397	0.50751
RBM41	0.100986	0.800397	0.56475
RTL8B	0.101904	0.800397	-0.637318
SUN2	0.101896	0.800397	0.530073
SUPT7L	0.101197	0.800397	-0.567392
TMEM202-AS1	0.102015	0.800397	-0.953155
TPRKB	0.102099	0.800397	0.402584
USP28	0.102197	0.800397	-0.820376
PIGG	0.102311	0.800578	0.599182
CASP8	0.102407	0.80078	0.445925
KNL1	0.102716	0.802089	0.589162
RUFY4	0.102661	0.802089	-3.92246
IRS2	0.102852	0.802598	-0.595928
ADD3	0.102965	0.80293	0.519583
SLC22A5	0.103044	0.802993	0.864772
STRIP2	0.103301	0.803894	0.999423
TSEN54	0.103247	0.803894	0.583835
CCDC34	0.103551	0.804186	-0.551126
CREBRF	0.103523	0.804186	0.539055
FUT10	0.103535	0.804186	-0.855567
ZNF780B	0.103686	0.804681	-0.840626
AFF3	0.103939	0.805346	0.60425
ELK1	0.103874	0.805346	-0.591572
GOLIM4	0.103989	0.805346	-0.47999
WASHC1	0.104055	0.805346	0.319695
ARHGAP12	0.105309	0.80644	1.00561
B4GALT7	0.105929	0.80644	0.635624
CCDC77	0.105572	0.80644	-0.725121
CNST	0.10614	0.80644	0.453803
DGAT1	0.10611	0.80644	0.696823
DMXL1	0.105712	0.80644	0.491435
FAM222B	0.105208	0.80644	-0.684871
FOPNL	0.105591	0.80644	-0.423533
GNPNAT1	0.105815	0.80644	0.517548
GUCD1	0.105613	0.80644	0.488818
LMO4	0.104965	0.80644	0.59176
LOC150776	0.104941	0.80644	0.463067
MDFIC	0.104926	0.80644	0.898567
MORF4L1	0.105337	0.80644	0.348066
NAT10	0.105693	0.80644	-0.498655
NRIP3	0.106185	0.80644	-2.00687
OTUD5	0.105827	0.80644	0.477833
OXR1	0.104746	0.80644	-0.520119
PPP1R2	0.104648	0.80644	0.45482
PPP5D1	0.104557	0.80644	-2.15695
RN7SL2	0.105627	0.80644	-0.356395
RNF146	0.105971	0.80644	-0.792763
SF3B1	0.106027	0.80644	0.406046
SF3B4	0.106108	0.80644	0.436475
SREBF1	0.105695	0.80644	0.536688
TMEM116	0.105693	0.80644	-1.33792
TNKS	0.105307	0.80644	0.532801
TOM1	0.10494	0.80644	-0.597244
CLEC5A	0.106319	0.806916	-2.03814
KCMF1	0.106413	0.807087	0.526919
C1orf54	0.106678	0.808561	1.11239
ALDH3A2	0.107011	0.808605	0.691021
ALKBH3	0.109331	0.808605	0.644249
AP1M1	0.107694	0.808605	0.496125
ATRX	0.107879	0.808605	0.388812
BIK	0.110542	0.808605	1.04631
C11orf74	0.107238	0.808605	-0.442378
C3orf80	0.108885	0.808605	-0.937734
C4orf19	0.108869	0.808605	1.74942
CD59	0.1107	0.808605	0.441671
CD99	0.108183	0.808605	0.394804
CHEK2	0.109645	0.808605	0.640081
CIR1	0.110184	0.808605	0.428457
CLEC7A	0.110492	0.808605	-0.952984
CRADD	0.11022	0.808605	0.624783
DCTN3	0.109754	0.808605	0.470187
EMD	0.110938	0.808605	0.403891
EPS15L1	0.10794	0.808605	-0.508848
ESYT1	0.109484	0.808605	-0.483729
FAM49A	0.108927	0.808605	-0.985045
GSTM5	0.107649	0.808605	-0.476775
HLCS	0.109749	0.808605	-0.824258
HPS6	0.110119	0.808605	-0.731071
IQCE	0.110882	0.808605	1.15243
KAT14	0.109469	0.808605	-0.611212
MAFF	0.106964	0.808605	1.11211
MINK1	0.108834	0.808605	0.6387
MOCS2	0.109144	0.808605	0.656437
MPI	0.10839	0.808605	0.637899
MRPS21	0.108328	0.808605	-0.405793
MTRR	0.110427	0.808605	0.628076
MVB12B	0.110171	0.808605	1.18041
NCL	0.109845	0.808605	0.346842
NFRKB	0.110957	0.808605	0.554253
NIFK	0.10842	0.808605	-0.462821
NSMAF	0.107342	0.808605	-0.439225
PHF20	0.110729	0.808605	-0.453575
PHKA2	0.108458	0.808605	-0.504429
PITRM1	0.107119	0.808605	-0.500679
PNMT	0.109897	0.808605	-1.01324
PTP4A2	0.110812	0.808605	0.390328
RAD51AP1	0.11044	0.808605	0.576402
RHOT1	0.10897	0.808605	-0.562329
RMDN3	0.109835	0.808605	0.535422
RNF185	0.108587	0.808605	-0.784326
RPS5	0.10912	0.808605	0.379127
RRM2B	0.109891	0.808605	0.784266
RTL8C	0.107316	0.808605	0.551346
SCP2	0.110001	0.808605	0.439013
SCPEP1	0.107255	0.808605	0.595145
SPCS1	0.108269	0.808605	0.428552
SPI1	0.110119	0.808605	0.388681
SYNRG	0.10934	0.808605	-0.514353
THAP5	0.10867	0.808605	-0.456452
THG1L	0.110436	0.808605	-0.607279
TMEM267	0.10915	0.808605	-0.552527
TRIM8	0.110914	0.808605	0.522625
WWC3	0.107859	0.808605	-0.892733
ZNF141	0.108931	0.808605	-0.64684
ZNF28	0.108563	0.808605	-0.677134
ZNF354A	0.106864	0.808605	0.527616
LGALS9	0.111057	0.808814	0.398592
MFSD6	0.111131	0.808836	0.630874
DCTN2	0.111206	0.808862	0.477493
TTC3	0.11128	0.808881	0.415825
CDK19	0.111614	0.80967	0.604989
IPO9	0.111745	0.80967	-0.488908
LYRM2	0.111592	0.80967	0.493597
SNCA	0.111679	0.80967	-0.440557
TAPBP	0.111646	0.80967	0.359789
CHD8	0.112079	0.811057	0.461211
TOR1AIP2	0.112035	0.811057	0.443938
ATP5MC1	0.112263	0.811866	-0.410437
NENF	0.112451	0.812708	-0.446027
GTF3C2	0.112523	0.812717	0.565446
BRCA1	0.112701	0.812792	-0.60103
CHURC1	0.112749	0.812792	-0.444999
OSBPL2	0.112679	0.812792	-0.653313
PABPN1	0.112864	0.813109	0.375313
ABCC6	0.113026	0.813344	1.82532
EIF4G3	0.11304	0.813344	0.447446
MSN	0.113259	0.813372	0.325835
RAP1GAP2	0.113122	0.813372	-1.15088
SLC15A3	0.11321	0.813372	-1.25825
RASSF1	0.11343	0.814088	0.411854
MIS18A	0.113521	0.814221	0.47471
SAMSN1	0.113616	0.814392	0.534818
DNAJC24	0.113712	0.814569	0.503299
DHX40	0.113865	0.814631	0.508109
RRS1	0.113863	0.814631	-0.552444
DNAJC1	0.114118	0.814772	-0.442733
FAM53B	0.114243	0.814772	0.599875
SPHK2	0.113967	0.814772	0.653706
TCERG1	0.114202	0.814772	0.425322
UROD	0.114217	0.814772	-0.466978
ARHGAP25	0.114432	0.815347	-0.572213
ATXN7L3	0.114898	0.815347	-0.648722
BTG3	0.114608	0.815347	0.488023
CCDC50	0.11464	0.815347	0.625346
CCNT1	0.114755	0.815347	0.514069
CEP152	0.114882	0.815347	-0.475531
REXO2	0.114528	0.815347	-0.463766
SURF2	0.11482	0.815347	0.659736
LENG8-AS1	0.11498	0.815419	1.48172
RCAN3	0.115054	0.815435	0.894965
BBS4	0.115293	0.815873	0.757575
PCNX4	0.115404	0.815873	-0.437107
2001-09-01	0.11535	0.815873	0.798163
UNG	0.115392	0.815873	-0.495557
DHFR2	0.115652	0.816136	-0.981502
PMS2	0.115728	0.816136	-0.409024
RIPK2	0.11563	0.816136	0.446631
SSR3	0.115719	0.816136	0.420161
ABHD15	0.115956	0.816214	0.859745
ARRDC3	0.116437	0.816214	0.466528
CBL	0.11609	0.816214	-0.838967
CDK2	0.116489	0.816214	0.4669
DYNC2LI1	0.115977	0.816214	0.596213
EFCAB2	0.116414	0.816214	0.542
LCORL	0.11646	0.816214	0.634717
PPP3CB	0.116168	0.816214	0.586287
RNF126	0.115973	0.816214	0.424609
RPL27	0.11645	0.816214	0.316846
SLC4A1AP	0.11653	0.816214	0.536367
ORAI2	0.11661	0.816267	0.463204
FARSB	0.116722	0.816548	-0.431326
YBX3	0.116896	0.817267	0.419268
NOP58	0.117061	0.817917	0.401094
HBB	0.117432	0.819264	-0.558713
LIN54	0.117543	0.819264	0.582725
MLH3	0.117369	0.819264	-0.54396
PRR11	0.117505	0.819264	0.514599
LILRA1	0.117633	0.819388	-1.73355
BAZ2B	0.118982	0.820234	0.417404
C1QTNF6	0.11891	0.820234	-2.14982
C2CD5	0.118764	0.820234	-0.542565
DDX19B	0.118807	0.820234	0.386754
GALNT10	0.117895	0.820234	-0.551443
INTS6-AS1	0.118328	0.820234	-0.727786
KANTR	0.11854	0.820234	-0.666366
KAT5	0.118409	0.820234	0.404582
LPXN	0.118642	0.820234	0.666083
MIR762HG	0.118664	0.820234	0.674467
PGBD1	0.118494	0.820234	0.662103
PROM1	0.118176	0.820234	-0.599106
RHAG	0.117972	0.820234	-0.853662
S100A4	0.118159	0.820234	-0.354194
SNHG20	0.118922	0.820234	0.69313
TPRG1-AS1	0.118188	0.820234	-0.872641
ZNF264	0.118602	0.820234	0.742562
ARPP19	0.119574	0.821748	0.345521
C15orf40	0.119754	0.821748	0.596259
CEP55	0.11982	0.821748	0.774347
FARSA	0.119867	0.821748	-0.473744
HEXD	0.119417	0.821748	0.640748
KPNB1	0.119673	0.821748	0.364015
MED17	0.119998	0.821748	0.427033
PKM	0.1195	0.821748	0.393382
PTK7	0.119864	0.821748	0.897894
SSBP4	0.119955	0.821748	-0.481593
SULT1A1	0.119323	0.821748	0.4218
NUDT5	0.120277	0.823161	0.438104
GEMIN6	0.120416	0.823302	-0.710003
NECTIN1	0.120515	0.823302	0.688181
PEBP1	0.120511	0.823302	0.39572
FAM86C2P	0.120722	0.823723	-0.711465
PRLR	0.120657	0.823723	-1.60989
ABHD14A	0.121389	0.823798	-0.447274
GTF2B	0.121377	0.823798	0.496598
HNRNPU	0.121564	0.823798	0.325965
IMMP2L	0.120855	0.823798	0.534169
JMJD4	0.121719	0.823798	-0.55212
LAMTOR5	0.121311	0.823798	0.372722
LYAR	0.121205	0.823798	0.500858
PDRG1	0.121141	0.823798	-0.521912
PLA2G15	0.121736	0.823798	1.00898
PPP1R37	0.121507	0.823798	0.927011
SLC35F2	0.121821	0.823798	0.636177
SRRM1	0.121728	0.823798	0.341061
VPS33B	0.121633	0.823798	0.621682
WDR36	0.121802	0.823798	-0.476454
ZNF71	0.121143	0.823798	-1.0263
ZNHIT6	0.121943	0.824131	0.502314
B3GNT8	0.123919	0.82441	-0.848572
BRMS1	0.123362	0.82441	0.492713
CCDC59	0.12465	0.82441	0.44848
CEP95	0.124124	0.82441	-0.502019
CORO1A	0.122633	0.82441	0.431103
DENND4B	0.122358	0.82441	-0.429641
ERH	0.123643	0.82441	0.337795
EZR	0.123446	0.82441	0.385113
FAM117A	0.124807	0.82441	-0.446594
HAVCR2	0.122501	0.82441	-1.43023
HIST1H4C	0.123695	0.82441	0.444856
HNRNPA1L2	0.123262	0.82441	0.220355
HOXA11-AS	0.123396	0.82441	-2.52874
INSL6	0.125024	0.82441	-1.35604
LOC100507437	0.123021	0.82441	1.12486
MBD4	0.124331	0.82441	-0.386504
MEGF10	0.122584	0.82441	-0.269075
MESD	0.122762	0.82441	-0.415057
MIB2	0.123573	0.82441	0.67782
MKI67	0.12517	0.82441	0.686489
MOB3B	0.123045	0.82441	-1.52977
MTMR10	0.125109	0.82441	0.642385
MYO18A	0.124894	0.82441	0.604123
PIAS2	0.124411	0.82441	0.473397
PPP1R12B	0.125143	0.82441	-0.581188
PRCP	0.124264	0.82441	0.53162
PROCA1	0.122214	0.82441	1.73214
PRPF8	0.124513	0.82441	0.415333
PRRC1	0.125179	0.82441	0.550179
PTGES3	0.12238	0.82441	0.353493
R3HCC1L	0.124905	0.82441	-0.50676
RAB7B	0.124189	0.82441	-1.55833
RAPGEF6	0.123525	0.82441	-0.487292
RASSF3	0.124695	0.82441	-0.640782
RCN3	0.12459	0.82441	-1.59967
RHOU	0.124361	0.82441	-1.67502
SAMD8	0.122817	0.82441	0.632449
SLCO1C1	0.124838	0.82441	-0.764878
SPATA13	0.122964	0.82441	-0.553886
SPINT1	0.12425	0.82441	1.45535
TMEM87B	0.123781	0.82441	0.55467
TMX4	0.123213	0.82441	-0.427554
UNC119	0.123347	0.82441	0.824134
VPS33A	0.125061	0.82441	0.529283
RSBN1	0.125328	0.824912	0.436908
DBN1	0.125422	0.825053	0.695747
ANKRD13A	0.125505	0.825119	0.481935
NPC2	0.125894	0.825764	0.429503
PPWD1	0.125809	0.825764	-0.442128
SVIL-AS1	0.12589	0.825764	0.582044
ZNF414	0.125861	0.825764	0.47749
C16orf72	0.125994	0.825943	-0.459586
MLLT3	0.126469	0.828577	-0.434425
CREB3	0.126838	0.829521	0.684192
CSRNP1	0.127222	0.829521	0.545233
HLA-DQB1	0.126778	0.829521	0.481777
LOC730183	0.12732	0.829521	-0.718719
PDIK1L	0.126957	0.829521	0.519698
RBM19	0.127291	0.829521	0.440313
S1PR3	0.127007	0.829521	-1.26452
SDF2L1	0.127199	0.829521	0.549341
YAF2	0.127343	0.829521	0.516645
ZNF529-AS1	0.12695	0.829521	-0.815889
PAAF1	0.127456	0.829782	-0.53396
LFNG	0.127563	0.830001	1.71388
IPO7	0.127677	0.830191	0.464458
PCCA	0.127739	0.830191	-0.65509
LYPLA1	0.127837	0.830359	0.378293
GTF3C4	0.127979	0.830804	0.582578
BCL10	0.128108	0.830886	0.474847
SMIM27	0.128138	0.830886	-0.398917
CENPW	0.128244	0.831095	0.429646
GRK3	0.128456	0.83169	-0.587484
PRPF3	0.128482	0.83169	-0.502728
ADGRG1	0.128761	0.83211	0.533538
ARL3	0.12898	0.83211	-0.557028
E2F4	0.128984	0.83211	-0.505153
ND4	0.128944	0.83211	-0.246986
RFC1	0.128904	0.83211	0.449588
ZNF184	0.128987	0.83211	0.765363
ADGRE1	0.130186	0.832358	-1.71182
AIMP1	0.130043	0.832358	0.382789
ALDH9A1	0.130321	0.832358	0.599644
BAG1	0.129348	0.832358	0.407935
BLM	0.131151	0.832358	0.533857
CCNA2	0.130461	0.832358	0.574371
CDK10	0.130919	0.832358	-0.487462
CHMP2A	0.130085	0.832358	0.414246
COMMD2	0.1306	0.832358	0.485837
DHX15	0.129623	0.832358	0.413843
FKBP2	0.130719	0.832358	-0.4185
FNIP2	0.130372	0.832358	-0.756923
GMCL1	0.130976	0.832358	-0.435908
IQGAP3	0.131011	0.832358	0.555864
LTBP4	0.131098	0.832358	-0.540594
NIPA1	0.130531	0.832358	-0.861474
NUDT16L1	0.129891	0.832358	0.480796
PGK1	0.130604	0.832358	0.360828
PPM1H	0.131064	0.832358	-0.488534
PPP2R1A	0.129209	0.832358	0.394667
PPP3CC	0.129308	0.832358	0.523268
PRELID2	0.130195	0.832358	0.561333
PRKCB	0.129773	0.832358	-0.453094
SEC23A	0.129698	0.832358	0.546961
TAOK1	0.130718	0.832358	0.299258
TFCP2	0.130217	0.832358	0.731534
TLR5	0.129832	0.832358	-3.02036
TOP1MT	0.129971	0.832358	-0.472942
TRMO	0.129584	0.832358	0.589535
SERPINB9	0.131421	0.833605	0.585745
COPG1	0.131718	0.83412	0.460572
CPA3	0.1318	0.83412	-0.893445
EIF5A	0.131893	0.83412	0.317642
PRRG4	0.131674	0.83412	-0.885167
TSC1	0.131943	0.83412	-0.547224
WDR41	0.131725	0.83412	0.408794
CHAF1B	0.132017	0.834124	-0.617103
STARD3NL	0.132228	0.834995	0.428556
ST3GAL6	0.132496	0.835651	0.580578
USP33	0.13249	0.835651	0.381945
ZNF256	0.132553	0.835651	0.675189
MFSD13A	0.132733	0.835869	-0.712555
RPL18A	0.132735	0.835869	0.271095
DONSON	0.132928	0.836618	0.502733
DDAH2	0.133109	0.837298	0.440285
GEN1	0.133213	0.837487	0.677244
ANKRD28	0.133851	0.839061	0.408861
C5orf24	0.134161	0.839061	0.420885
DCP2	0.133974	0.839061	0.456978
FES	0.134178	0.839061	-0.442362
MTRNR2L10	0.134202	0.839061	0.244447
PBK	0.134096	0.839061	0.581596
RTF2	0.134171	0.839061	0.371496
SCUBE1	0.134007	0.839061	-1.46127
YIPF3	0.13381	0.839061	0.433997
ZNFX1	0.133932	0.839061	-0.567427
LINC01504	0.134355	0.839324	-2.60368
SERBP1	0.134392	0.839324	0.331444
BMI1	0.134946	0.841393	0.413086
DNAJB2	0.134853	0.841393	1.03818
LAPTM5	0.134928	0.841393	0.320589
RAD18	0.135143	0.842097	0.506579
SRGAP1	0.135207	0.842097	-1.49185
TNRC6C-AS1	0.135391	0.842781	-1.25462
BLNK	0.135566	0.842947	-1.14733
CCT6P1	0.135522	0.842947	0.390345
MIR646HG	0.135651	0.843013	-1.05994
GNA12	0.135833	0.843681	-0.651944
ALAS1	0.136223	0.843983	-0.657602
GALC	0.136075	0.843983	-0.513814
NMT2	0.136082	0.843983	0.52878
PIP4P2	0.136253	0.843983	0.784949
TOR4A	0.136243	0.843983	-0.767818
USP9X	0.136421	0.844557	0.426772
RAB11FIP3	0.136671	0.845646	-0.903228
IFI6	0.136802	0.845681	-0.437076
ZNF318	0.136825	0.845681	-0.664687
OTUB1	0.137053	0.846628	0.377595
SLC40A1	0.137208	0.847126	-0.439853
FAM13B	0.137621	0.849054	0.476741
GCN1	0.13767	0.849054	-0.505332
CRB2	0.1379	0.84995	-1.35342
EIF2S1	0.13804	0.84995	-0.447881
NMT1	0.138002	0.84995	-0.338294
AGPAT3	0.138269	0.849974	0.546955
EMP3	0.138199	0.849974	-0.375269
LOC102724889	0.138209	0.849974	-0.788687
MAPK7	0.138494	0.850901	0.97514
AIFM2	0.138652	0.850924	-1.99786
BTN2A2	0.138723	0.850924	-1.15859
MBD3	0.13868	0.850924	-0.434137
CYP20A1	0.139079	0.851267	0.460739
NRIP1	0.139062	0.851267	0.5107
SF3A2	0.139028	0.851267	0.353343
SORBS3	0.138891	0.851267	0.967484
GIMAP2	0.139308	0.852211	-0.719117
LINC00926	0.139731	0.854337	-1.06527
FOCAD	0.139948	0.855205	0.498101
AKR1B1	0.140175	0.855841	0.416869
CPM	0.140203	0.855841	1.17736
CDC42SE2	0.14046	0.856948	0.333313
PDE4B	0.140568	0.857146	0.76001
TNRC6A	0.14082	0.85822	-0.377017
ARL8A	0.141981	0.858353	0.444248
C1orf112	0.142633	0.858353	0.709866
CARNMT1	0.141934	0.858353	0.47013
CD19	0.141476	0.858353	-1.30547
CERKL	0.142348	0.858353	-0.367566
COLGALT1	0.142082	0.858353	0.410558
DDA1	0.142961	0.858353	0.406126
EFEMP2	0.142962	0.858353	1.16119
FAAP20	0.142859	0.858353	0.399761
FAM3C	0.142459	0.858353	-0.514274
LATS2	0.141553	0.858353	0.44347
LCMT2	0.141188	0.858353	-0.618348
MEF2C	0.141037	0.858353	0.354454
NKAPD1	0.14283	0.858353	0.478754
NOA1	0.14241	0.858353	0.589061
PLOD1	0.141253	0.858353	-0.652284
POMP	0.142414	0.858353	0.332661
PPP2R5C	0.142668	0.858353	0.394112
PTDSS1	0.141963	0.858353	0.389847
RABL3	0.142615	0.858353	-0.43859
RAMAC	0.143092	0.858353	0.319384
RBMXL1	0.143109	0.858353	0.383973
RPL15	0.142415	0.858353	0.31267
SACS	0.140951	0.858353	-0.624677
SLC27A1	0.141643	0.858353	-0.848229
SMURF1	0.142243	0.858353	0.569754
SPARC	0.142141	0.858353	-0.595485
UTP15	0.142193	0.858353	-0.615356
VPS18	0.142956	0.858353	-0.624129
ZNF510	0.141524	0.858353	-0.770951
AIF1	0.143511	0.859805	-0.329866
ERG28	0.14373	0.859805	0.437773
GUCY1B1	0.143473	0.859805	0.671257
SLC31A1	0.14373	0.859805	0.565854
YRDC	0.143637	0.859805	1.25692
CDC16	0.143898	0.860358	-0.47411
ABCA5	0.144021	0.860642	-0.778402
PHB	0.144244	0.861519	0.369753
ADAM8	0.144845	0.863822	-0.618911
ANKRD39	0.144858	0.863822	-0.46477
ERLIN1	0.145086	0.863822	-0.403847
FTCDNL1	0.145028	0.863822	0.686376
GPSM2	0.145064	0.863822	0.422976
PTMS	0.144887	0.863822	-0.5505
ABCD4	0.146368	0.86394	-0.477411
ANKAR	0.147612	0.86394	0.773138
ANKRD13D	0.146809	0.86394	-0.466247
ANXA6	0.145595	0.86394	0.503638
ATP6V1A	0.146552	0.86394	-0.437113
CDKN2AIP	0.146406	0.86394	0.425698
CEP19	0.146595	0.86394	0.956582
CLPP	0.146854	0.86394	0.428677
CMTM7	0.14713	0.86394	0.477843
DPH3	0.145311	0.86394	-0.550249
EFL1	0.147813	0.86394	-0.50768
ELMOD2	0.145646	0.86394	0.67918
ETF1	0.147775	0.86394	0.402703
FKBP7	0.147221	0.86394	-0.764678
FZD3	0.147046	0.86394	0.617868
G3BP2	0.147148	0.86394	0.376444
IP6K1	0.146243	0.86394	-0.570192
KIDINS220	0.146494	0.86394	0.441557
KIF4A	0.145407	0.86394	0.640535
LOC728554	0.145852	0.86394	-0.382765
MIDN	0.147436	0.86394	0.649066
MIIP	0.147444	0.86394	0.515654
MIR181A1HG	0.147463	0.86394	0.512187
NDUFV2-AS1	0.147731	0.86394	-1.21721
NDUFV3	0.147921	0.86394	-0.395581
P2RX7	0.14718	0.86394	-0.572397
PBDC1	0.147901	0.86394	0.440173
PIGQ	0.146426	0.86394	0.462312
PTH2R	0.146951	0.86394	0.65274
R3HDM4	0.147611	0.86394	0.443972
RNF34	0.147635	0.86394	-0.462082
SF3B5	0.145441	0.86394	0.361118
SIAH1	0.145593	0.86394	0.432519
THOC2	0.146376	0.86394	0.34314
TRIM5	0.145626	0.86394	0.488748
USP21	0.146782	0.86394	0.538453
YAE1	0.146685	0.86394	-0.729612
TRMT11	0.148001	0.863963	-0.557913
FLT3	0.148112	0.864161	-0.565882
RAB3D	0.148314	0.864456	0.544706
RENBP	0.148313	0.864456	-1.53616
CALM3	0.148559	0.86544	0.354702
VEZF1	0.148703	0.865835	0.393318
MAP3K5	0.148847	0.866228	-0.460385
CLMN	0.148984	0.866579	-1.17414
FOXN2	0.149243	0.866752	0.449216
MRPS35	0.149241	0.866752	0.377357
TRIM16L	0.149127	0.866752	-0.749688
UBXN4	0.149428	0.867387	0.357714
DUSP5	0.149514	0.867439	-2.93132
ACD	0.150783	0.867632	-0.500719
CDCA7	0.151075	0.867632	0.487469
CFAP97	0.150995	0.867632	0.390994
EEF1E1	0.150909	0.867632	-0.351297
FAM210A	0.149744	0.867632	-0.645538
GTF2A2	0.150817	0.867632	0.370657
HERC5	0.150171	0.867632	0.74313
LOC100132077	0.150875	0.867632	-1.01119
MAF1	0.149697	0.867632	0.374524
MBD5	0.150928	0.867632	0.493423
PAM	0.151037	0.867632	0.833457
PIGT	0.150412	0.867632	-0.430962
PLCL2	0.150352	0.867632	0.735293
PSMG1	0.150215	0.867632	-0.433792
RAB28	0.14982	0.867632	0.55557
RPAP2	0.15071	0.867632	0.432131
RRAGB	0.150224	0.867632	0.559905
SNRNP27	0.150689	0.867632	0.357997
TPCN2	0.150468	0.867632	-0.644802
ZCCHC17	0.151065	0.867632	-0.403523
FBXW11	0.151367	0.868867	-0.442405
CDCP1	0.152208	0.869413	1.06111
CRAT	0.15226	0.869413	0.551012
CREB1	0.151735	0.869413	0.383683
DICER1	0.152394	0.869413	-0.44374
EIF4A1	0.152565	0.869413	-0.503766
GDPGP1	0.152291	0.869413	-0.790281
GNAI1	0.15256	0.869413	0.646786
IREB2	0.151965	0.869413	0.423595
PABPC1L	0.15194	0.869413	-0.612356
RPE	0.152066	0.869413	-0.49716
SEPT7-AS1	0.151594	0.869413	0.772401
TBC1D14	0.1522	0.869413	0.553862
TBC1D22A-AS1	0.15261	0.869413	1.41744
VPS4A	0.1518	0.869413	0.390085
ZBTB44	0.152464	0.869413	0.459397
ADAL	0.15424	0.869435	0.515631
BOD1L1	0.15413	0.869435	0.405852
CCT2	0.154294	0.869435	0.364994
CENPX	0.15372	0.869435	0.44502
CEP162	0.152977	0.869435	0.585509
CUL4A	0.152877	0.869435	0.41526
[truncated: 25,060 more rows]
