# Supplementary material for: Identification of leukemic and pre-leukemic stem cells by clonal tracking from single-cell transcriptomics
Source: Nat Commun. 2021 Mar 1;12:1366. doi: 10.1038/s41467-021-21650-1 (PMC7921413; doi:10.1038/s41467-021-21650-1)
Supplement: Supplementary file 8 — Supplementary Data 5 [file 41467_2021_21650_MOESM8_ESM.zip]

Archive with 81 entries (81 files):
- P342_001.png
- P342_002.png
- P342_003.png
- P342_004.png
- P342_005.png
- P342_006.png
- P342_007.png
- P342_008.png
- P342_009.png
- P342_010.png
- P342_011.png
- P342_012.png
- P342_013.png
- P342_014.png
- P342_015.png
- P342_016.png
- P342_017.png
- P342_018.png
- P342_019.png
- P342_020.png
- P342_021.png
- P342_022.png
- P342_023.png
- P342_024.png
- P342_025.png
- P342_026.png
- P342_027.png
- P342_028.png
- P342_029.png
- P342_030.png
- P342_031.png
- P342_032.png
- P342_033.png
- P342_034.png
- P342_035.png
- P342_036.png
- P342_037.png
- P342_038.png
- P342_039.png
- P342_040.png
- P342_041.png
- P342_042.png
- P342_043.png
- P342_044.png
- P342_045.png
- P342_046.png
- P342_047.png
- P342_048.png
- P342_049.png
- P342_050.png
- P342_051.png
- P342_052.png
- P342_053.png
- P342_054.png
- P342_055.png
- P342_056.png
- P342_057.png
- P342_058.png
- P342_059.png
- P342_060.png
- P342_061.png
- P342_062.png
- P342_063.png
- P342_064.png
- P342_065.png
- P342_066.png
- P342_067.png
- P342_068.png
- P342_069.png
- P342_070.png
- P342_071.png
- P342_072.png
- P342_073.png
- P342_074.png
- P342_075.png
- P342_076.png
- P342_077.png
- P342_078.png
- P342_079.png
- P342_080.png
- 007_param_ranges_lhs.pdf
